# Supplementary material for: Developing Bioprospecting Strategies for Bioplastics Through the Large-Scale Mining of Microbial Genomes
Source: Front Microbiol. 2021 Jul 12;12:697309. doi: 10.3389/fmicb.2021.697309 (PMC8312272; doi:10.3389/fmicb.2021.697309)
Supplement: Supplementary Data 1 — List of Bacterial Genomes retrieved from IMG/M with ID and accompanying metadata. [file Data_Sheet_1.xlsx]

## Sheet: ToC for Supp Data
Supplementary Data Table of Contents
Supplementary Data 1 | List of Bacterial Genomes retrieved from IMG/M with ID and accompanying metadata. [Accessed 14th Dec 2020]
Supplementary Data 2 | List of Archaeal Genomes retrieved from IMG/M with ID and accompanying metadata. [Accessed 20th Feb 2021]
Supplementary Data 3 | Curated Uniprot bacteria PhaC protein sequences. Contains protein sequences along with taxonomic metadata and Uniprot ID. Sequences that did not contain PhaC class information from Uniprot were classified via BLAST against PhaCs with known class.
Supplementary Data 4 | Curated Uniprot archaea PhaC protein sequences. Contains protein sequences along with taxonomic metadata and Uniprot ID. Sequences that did not contain PhaC class information from Uniprot were classified via BLAST against PhaCs with known class.
Supplementary Data 5 | Dataset containing IMG/M bacterial genomes with PhaC genotypes predicted from BLAST. Each IMG genome contains taxonomic and ecological GOLD metadata as well as the corresponding Uniprot ID from BLAST best hit.
Supplementary Data 6 | Dataset containing IMG/M archaea genomes with PhaC genotypes predicted from BLAST. Each IMG genome contains taxonomic and ecological GOLD metadata as well as the corresponding Uniprot ID from BLAST best hit.

## Sheet: Supplementary Data 1
taxon_oid	Domain	SequencingStatus	StudyName	GenomeName_SampleName	SequencingCenter	IMGGenomeID	Phylum	Class	Order	Family	Genus	Species	GeographicLocation	GOLDEcosystem	GOLDEcosystemCategory	GOLDEcosystemSubtype	GOLDEcosystemType	Habitat	Latitude	Longitude	GenomeSize_Assembled	GeneCount_Assembled
2228664026	Bacteria	Permanent Draft	Generating reference genomes for marine ecosystem research: Single cell sequencing of ubiquitous, uncultured bacterioplankton clades	alpha proteobacterium SCGC AAA536-K22 (unscreened)	DOE Joint Genome Institute (JGI)	2228664026	Proteobacteria	Alphaproteobacteria	unclassified	unclassified	unclassified	alpha proteobacterium SCGC AAA536-K22		Environmental	Aquatic	Unclassified	Marine	Aquatic, Marine	42.205	17.71	1995180	2189
2228664030	Bacteria	Permanent Draft	Generating reference genomes for marine ecosystem research: Single cell sequencing of ubiquitous, uncultured bacterioplankton clades	gamma proteobacterium SCGC AAA536-J20 (unscreened)	DOE Joint Genome Institute (JGI)	2228664030	Proteobacteria	Gammaproteobacteria	unclassified	unclassified	unclassified	gamma proteobacterium SCGC AAA536-J20		Environmental	Aquatic	Unclassified	Marine	Aquatic, Marine	42.205	17.71	358127	458
2228664038	Bacteria	Permanent Draft	Generating reference genomes for marine ecosystem research: Single cell sequencing of ubiquitous, uncultured bacterioplankton clades	Verrucomicrobia bacterium SCGC AAA164-P11 (unscreened)	DOE Joint Genome Institute (JGI)	2228664038	Verrucomicrobia	unclassified	unclassified	unclassified	unclassified	Verrucomicrobia bacterium SCGC AAA164-P11		Environmental	Aquatic	Unclassified	Marine	Marine	43.84	-69.64	286512	374
2228664056	Bacteria	Permanent Draft	Generating reference genomes for marine ecosystem research: Single cell sequencing of ubiquitous, uncultured bacterioplankton clades	gamma proteobacterium SCGC AAA168-I18 (unscreened)	DOE Joint Genome Institute (JGI)	2228664056	Proteobacteria	Gammaproteobacteria	unclassified	unclassified	unclassified	gamma proteobacterium SCGC AAA168-I18		Environmental	Aquatic	Unclassified	Marine	Marine	43.84	-69.64	957144	1044
2236347002	Bacteria	Permanent Draft	Generating reference genomes for marine ecosystem research: Single cell sequencing of ubiquitous, uncultured bacterioplankton clades	Verrucomicrobia bacterium SCGC AAA164-E04 (unscreened)	DOE Joint Genome Institute (JGI)	2236347002	Verrucomicrobia	unclassified	unclassified	unclassified	unclassified	Verrucomicrobia bacterium SCGC AAA164-E04		Environmental	Aquatic	Unclassified	Marine	Marine	43.84	-69.64	4132859	3814
2236347021	Bacteria	Permanent Draft	Generating reference genomes for marine ecosystem research: Single cell sequencing of ubiquitous, uncultured bacterioplankton clades	Verrucomicrobia bacterium SCGC AAA168-F10	DOE Joint Genome Institute (JGI)	2236347021	Verrucomicrobia	unclassified	unclassified	unclassified	unclassified	Verrucomicrobia bacterium SCGC AAA168-F10	USA: Gulf of Maine	Environmental	Aquatic	Unclassified	Marine	Marine	43.84	-69.64	4481340	4110
2236347068	Bacteria	Permanent Draft	Genome wide diversity and population genetics in uncultured aquatic bacteria: single cell genomics of the freshwater SAR11 group and the ubiquitous Actinobacteria ac1 lineage	alpha proteobacterium SCGC AAA487-M09 (unscreened)	DOE Joint Genome Institute (JGI)	2236347068	Proteobacteria	Alphaproteobacteria	unclassified	unclassified	unclassified	alpha proteobacterium SCGC AAA487-M09	Lake Damariscotta	Environmental	Aquatic	Lentic	Freshwater	Aquatic, Fresh water			627365	800
2236661012	Bacteria	Permanent Draft	Generating reference genomes for marine ecosystem research: Single cell sequencing of ubiquitous, uncultured bacterioplankton clades	alpha proteobacterium SCGC AAA288-E13 (unscreened)	DOE Joint Genome Institute (JGI)	2236661012	Proteobacteria	Alphaproteobacteria	Pelagibacterales	Pelagibacteraceae	unclassified	alpha proteobacterium SCGC AAA288-E13	Pacific Ocean	Environmental	Aquatic	Mesopelagic	Marine	Marine	22.75	-158	812863	948
2236876032	Bacteria	Permanent Draft	Genome wide diversity and population genetics in uncultured aquatic bacteria: single cell genomics of the freshwater SAR11 group and the ubiquitous Actinobacteria ac1 lineage	alpha proteobacterium SCGC AAA280-B11 (unscreened)	DOE Joint Genome Institute (JGI)	2236876032	Proteobacteria	Alphaproteobacteria	unclassified	unclassified	unclassified	alpha proteobacterium SCGC AAA280-B11	Lake Damariscotta	Environmental	Aquatic	Lentic	Freshwater	Marine			674250	815
2264867085	Bacteria	Permanent Draft	GEBA-MDM	Calescamantes bacterium JGI 0000106-M22 (contamination screened)	DOE Joint Genome Institute (JGI)	2264867085	Candidatus Calescamantes	unclassified	unclassified	unclassified	unclassified	Calescamantes bacterium JGI 0000106-M22	Great Boiling Spring (GBS), Nevada	Environmental	Aquatic	Hot (42-90C)	Thermal springs		40.6614	-119.366	1075074	965
2264867123	Bacteria	Permanent Draft	GEBA-MDM	Cloacimonetes bacterium SCGC AAA252-P10 (contamination screened)	DOE Joint Genome Institute (JGI)	2264867123	Candidatus Cloacimonetes	unclassified	unclassified	unclassified	unclassified	Cloacimonetes bacterium SCGC AAA252-P10	Sakinaw Lake (SAK), BC, Canada	Environmental	Aquatic	Saline	Non-marine Saline and Alkaline	Aquatic, Brackish water, Fresh water	49.6822	-124.005	2145262	1962
2264867132	Bacteria	Permanent Draft	GEBA-MDM	Hydrogenedentes bacterium JGI 0000039-J10 (contamination screened)	DOE Joint Genome Institute (JGI)	2264867132	Candidatus Hydrogenedentes	unclassified	unclassified	unclassified	unclassified	Hydrogenedentes bacterium JGI 0000039-J10	Terephthalate degrading reactor (TA) sludge, Mexico	Engineered	Wastewater	Unclassified	Industrial wastewater	Wastewater	25.6717	-100.342	356599	344
2264867162	Bacteria	Permanent Draft	GEBA-MDM	Candidatus Omnitrophus fodinae SCGC AAA011-A17 (contamination screened)	DOE Joint Genome Institute (JGI)	2264867162	Candidatus Omnitrophica	unclassified	unclassified	unclassified	Candidatus Omnitrophus	Candidatus Omnitrophus fodinae	Homestake Mine (HSM), South Dakota	Environmental	Aquatic	Groundwater	Freshwater		44.3549	-103.764	2037078	1798
2264867169	Bacteria	Permanent Draft	GEBA-MDM	Aminicenantes bacterium SCGC AAA255-K14 (contamination screened)	DOE Joint Genome Institute (JGI)	2264867169	Candidatus Aminicenantes	unclassified	unclassified	unclassified	unclassified	Aminicenantes bacterium SCGC AAA255-K14	Sakinaw Lake (SAK), BC, Canada	Environmental	Aquatic	Saline	Non-marine Saline and Alkaline	Aquatic, Brackish water, Fresh water	49.6822	-124.005	275018	301
2264867195	Bacteria	Permanent Draft	GEBA-MDM	Aminicenantes bacterium SCGC AAA252-O09 (contamination screened)	DOE Joint Genome Institute (JGI)	2264867195	Candidatus Aminicenantes	unclassified	unclassified	unclassified	unclassified	Aminicenantes bacterium SCGC AAA252-O09	Sakinaw Lake (SAK), BC, Canada	Environmental	Aquatic	Saline	Non-marine Saline and Alkaline	Aquatic, Brackish water, Fresh water	49.6822	-124.005	1875558	1774
2264867255	Bacteria	Permanent Draft	GEBA-MDM	Cloacimonetes bacterium JGI 0000039-A21 (contamination screened)	DOE Joint Genome Institute (JGI)	2264867255	Candidatus Cloacimonetes	unclassified	unclassified	unclassified	unclassified	Cloacimonetes bacterium JGI 0000039-A21	Terephthalate degrading reactor (TA) sludge, Mexico	Engineered	Wastewater	Unclassified	Industrial wastewater	Wastewater	25.6717	-100.342	399229	339
2502422321	Bacteria	Permanent Draft	A Genomic Encyclopedia of Bacteria and Archaea (GEBA)	Hymenobacter roseosalivarius AA-718, DSM 11622	DOE Joint Genome Institute (JGI)	2502422321	Bacteroidetes	Cytophagia	Cytophagales	Hymenobacteraceae	Hymenobacter	Hymenobacter roseosalivarius	Antarctica	Environmental	Terrestrial	Unclassified	Soil	Sand, Soil			4948485	4432
2503982036	Bacteria	Finished	GEBA-PCC	Calothrix parietina PCC 6303	DOE Joint Genome Institute (JGI)	2503982036	Cyanobacteria	unclassified	Nostocales	Calotrichaceae	Calothrix	Calothrix parietina	lake near Madison, Wisconsin	Host-associated	Algae	Unclassified	Unclassified	Aquatic, Fresh water	43.07	-89.4	6960392	5840
2503982037	Bacteria	Finished	Whole genome sequencing, assembly and initial annotation of Acidobacterium species from Arctic tundra soils	Granulicella mallensis MP5ACTX8	DOE Joint Genome Institute (JGI)	2503982037	Acidobacteria	Acidobacteriia	Acidobacteriales	Acidobacteriaceae	Granulicella	Granulicella mallensis	Kilpisjarvi, Finland	Environmental	Terrestrial	Unclassified	Soil	Soil	69.05	20.8333	6237577	4960
2504643006	Bacteria	Finished	A Genomic Encyclopedia of Bacteria and Archaea (GEBA)	Marinithermus hydrothermalis T1, DSM 14884	DOE Joint Genome Institute (JGI)	2504643006	Deinococcus-Thermus	Deinococci	Thermales	Thermaceae	Marinithermus	Marinithermus hydrothermalis	Suiyo Seamount in the Izu-Bonin Arc, Japan	Environmental	Aquatic	Hydrothermal vents	Marine	Aquatic, Deep sea, Marine	28.65	140.82	2269167	2310
2504756018	Bacteria	Finished	A Genomic Encyclopedia of Bacteria and Archaea (GEBA)	Porphyromonas asaccharolytica VPI 4198, DSM 20707	DOE Joint Genome Institute (JGI)	2504756018	Bacteroidetes	Bacteroidia	Bacteroidales	Porphyromonadaceae	Porphyromonas	Porphyromonas asaccharolytica		Host-associated	Unclassified	Unclassified	Unclassified	Host			2186370	1777
2505679044	Bacteria	Permanent Draft	Genome sequencing of lignin-degrading bacterial isolates	Bacillus subtilis J25	DOE Joint Genome Institute (JGI)	2505679044	Firmicutes	Bacilli	Bacillales	Bacillaceae	Bacillus	Bacillus subtilis									4018655	4074
2505679067	Bacteria	Permanent Draft	Genome sequencing of lignin-degrading bacterial isolates	Rhodococcus sp. J21	DOE Joint Genome Institute (JGI)	2505679067	Actinobacteria	Actinobacteria	Corynebacteriales	Nocardiaceae	Rhodococcus	Rhodococcus sp. J21									6318032	6060
2506520007	Bacteria	Finished	Genomics of four rapeseed plant growth promoting bacteria with antagonistic effect on plant pathogens.	Serratia plymuthica AS9	DOE Joint Genome Institute (JGI)	2506520007	Proteobacteria	Gammaproteobacteria	Enterobacterales	Yersiniaceae	Serratia	Serratia plymuthica	Uppsala, Sweeden	Host-associated	Plants	Unclassified	Rhizoplane	Host, Rhizosphere, Soil	59.8	17.65	5442880	5138
2506783061	Bacteria	Finished	Comparative genomics of Desulfosporosinus species - Insights into the evolution and genetic blueprints of sulfate-reducing bacteria involved in wetland carbon cycling and heavy metal bioremediation	Desulfosporosinus acidiphilus SJ4, DSM 22704	DOE Joint Genome Institute (JGI)	2506783061	Firmicutes	Clostridia	Clostridiales	Peptococcaceae	Desulfosporosinus	Desulfosporosinus acidiphilus	Chessy les Mines, France	Environmental	Terrestrial	Mine	Geologic	Acid mine, Aquatic, Fresh water, Mud, Ponds, Sea water, Soil	45.8888	4.60597	4991181	4799
2507262044	Bacteria	Finished	Hydrogenobaculum Population Genomics	Hydrogenobaculum sp. SN	DOE Joint Genome Institute (JGI)	2507262044	Aquificae	Aquificae	Aquificales	Aquificaceae	Hydrogenobaculum	Hydrogenobaculum sp. SN						Fresh water			1552931	1663
2507262054	Bacteria	Permanent Draft	Cyanothece Sequencing CSP_777088	Crocosphaera subtropica BH63E	DOE Joint Genome Institute (JGI)	2507262054	Cyanobacteria	unclassified	Chroococcales	Aphanothecaceae	Crocosphaera	Crocosphaera subtropica	Port Aransas, Texas, USA.	Environmental	Aquatic	Unclassified	Marine	Aquatic, Marine	27.834	-97.062	5460476	5170
2508501001	Bacteria	Permanent Draft	Comparative genomics of Desulfosporosinus species - Insights into the evolution and genetic blueprints of sulfate-reducing bacteria involved in wetland carbon cycling and heavy metal bioremediation	Desulfosporosinus youngiae JW/YJL-B18, DSM 17734	DOE Joint Genome Institute (JGI)	2508501001	Firmicutes	Clostridia	Clostridiales	Peptococcaceae	Desulfosporosinus	Desulfosporosinus youngiae	Aiken, South Carolina	Environmental	Aquatic	Wetlands	Freshwater	Sediment, Wetland	33.531	-81.721	5660978	5456
2508501040	Bacteria	Permanent Draft	CSP_300129_795673	Burkholderia sp. Ch1-1	DOE Joint Genome Institute (JGI)	2508501040	Proteobacteria	Betaproteobacteria	Burkholderiales	Burkholderiaceae	Burkholderia	Burkholderia sp. Ch1-1						Soil			8743528	8077
2508501052	Bacteria	Permanent Draft	Genome sequencing of ethene and vinyl chloride-oxidizing Mycobacterium strains of significance to bioremediation, biocatalysis and biogeochemistry	Mycolicibacterium tusciae JS617	DOE Joint Genome Institute (JGI)	2508501052	Actinobacteria	Actinobacteria	Corynebacteriales	Mycobacteriaceae	Mycolicibacterium	Mycolicibacterium tusciae	Dortmund	Engineered	Industrial production	Unclassified	Engineered product	Creosote-contaminated soil, Soil	51.5139	7.46578	7306413	7168
2508501127	Bacteria	Permanent Draft	GEBA - Root Nodulating Bacteria	Mesorhizobium sp. WSM2561	DOE Joint Genome Institute (JGI)	2508501127	Proteobacteria	Alphaproteobacteria	Rhizobiales	Phyllobacteriaceae	Mesorhizobium	Mesorhizobium sp. WSM2561	Kollie's Farm (Nieuwoudtville), South Africa	Environmental	Terrestrial	Unclassified	Agricultural field	Host, Plant root, Root nodule, Soil	-31.29	19.3	7037543	6909
2509276002	Bacteria	Permanent Draft	Red algae associated microbial communities from Porphyra blades in Schoodic Point, Maine, United States	Planctomycetes bacterium P3	DOE Joint Genome Institute (JGI)	2509276002	Planctomycetes	unclassified	unclassified	unclassified	unclassified	unclassified	USA: Acadia National Park, Maine	Host-associated	Algae	Unclassified	Red algae	red algae	44.3339	-68.0581	3812820	3437
2509276022	Bacteria	Finished	CSP_300131_795687	Mesorhizobium australicum WSM2073	DOE Joint Genome Institute (JGI)	2509276022	Proteobacteria	Alphaproteobacteria	Rhizobiales	Phyllobacteriaceae	Mesorhizobium	Mesorhizobium australicum	Antonio's farm, Antonio Rd, Northam, Western Australia	Host-associated	Plants	Unclassified	Rhizoplane	Host, Plant root, Rhizosphere, Root nodule	-31.5304	116.948	6200534	6080
2509276054	Bacteria	Permanent Draft	Whole genome type strain sequences of the genus Saccharomonospora - a taxonomically troubled genus with bioenergetic potential	Saccharomonospora xinjiangensis XJ-54	DOE Joint Genome Institute (JGI)	2509276054	Actinobacteria	Actinobacteria	Pseudonocardiales	Pseudonocardiaceae	Saccharomonospora	Saccharomonospora xinjiangensis	Xinjiang	Environmental	Terrestrial	Unclassified	Soil	Soil	44.317	87.663	4776006	4419
2509601026	Bacteria	Permanent Draft	GEBA-PCC	Nodosilinea nodulosa PCC 7104	DOE Joint Genome Institute (JGI)	2509601026	Cyanobacteria	unclassified	Synechococcales	Prochlorotrichaceae	Nodosilinea	Nodosilinea nodulosa	Montauk Point, Long Island, NY	Environmental	Terrestrial	Unclassified	Geologic				6891283	6470
2509601042	Bacteria	Permanent Draft	A Genomic Encyclopedia of Bacteria and Archaea (GEBA)	Jiangella gansuensis YIM 002, DSM 44835	DOE Joint Genome Institute (JGI)	2509601042	Actinobacteria	Actinobacteria	Jiangellales	Jiangellaceae	Jiangella	Jiangella gansuensis	Desert soil sample in Gansu Province, north-west China	Environmental	Terrestrial	Unclassified	Soil	Soil			5585780	5250
2510065032	Bacteria	Permanent Draft	Continuation of the Genomic Encyclopedia of Bacteria and Archaea pilot project (GEBA)	Meiothermus chliarophilus ALT-8, DSM 9957	DOE Joint Genome Institute (JGI)	2510065032	Deinococcus-Thermus	Deinococci	Thermales	Thermaceae	Calidithermus	Calidithermus chliarophilus	Alcafache Portugal	Environmental	Aquatic	Unclassified	Thermal springs	Aquatic, Hot spring	40.5946	-7.87257	4688964	4645
2513237087	Bacteria	Permanent Draft	GEBA - Root Nodulating Bacteria	Azorhizobium doebereinerae UFLA1-100	DOE Joint Genome Institute (JGI)	2513237087	Proteobacteria	Alphaproteobacteria	Rhizobiales	Xanthobacteraceae	Azorhizobium	Azorhizobium doebereinerae	Serop?dica ? RJ	Host-associated	Plants	Unclassified	Rhizoplane	Host, Plant root, Root nodule, Soil	-22.7	-43.7	5817514	5415
2513237122	Bacteria	Permanent Draft	Genomic Encyclopedia of Type Strains, Phase I: the one thousand microbial genomes (KMG-I) project	Thermocrispum agreste DSM 44070	DOE Joint Genome Institute (JGI)	2513237122	Actinobacteria	Actinobacteria	Pseudonocardiales	Pseudonocardiaceae	Thermocrispum	Thermocrispum agreste	Beerfelden, Germany	Engineered	Solid waste	Composting	Vegetable	Compost	49.566	8.973	4196086	3841
2513237138	Bacteria	Permanent Draft	GEBA - Root Nodulating Bacteria	Rhizobium favelukesii OR191	DOE Joint Genome Institute (JGI)	2513237138	Proteobacteria	Alphaproteobacteria	Rhizobiales	Rhizobiaceae	Rhizobium	Rhizobium favelukesii	Corvallis, Oregon	Host-associated	Plants	Unclassified	Rhizoplane	Host, Plant root, Root nodule, Soil	44.6332	-123.194	7368160	7704
2513237142	Bacteria	Permanent Draft	Rhizosphere Grand Challenge Isolate Sequencing	Pseudomonas fluorescens BZ64	DOE Joint Genome Institute (JGI)	2513237142	Proteobacteria	Gammaproteobacteria	Pseudomonadales	Pseudomonadaceae	Pseudomonas	Pseudomonas fluorescens		Environmental	Aquatic	Coastal	Marine	Aquatic			6233384	5631
2513237150	Bacteria	Permanent Draft	GEBA - Root Nodulating Bacteria	Cupriavidus taiwanensis STM6018	DOE Joint Genome Institute (JGI)	2513237150	Proteobacteria	Betaproteobacteria	Burkholderiales	Burkholderiaceae	Cupriavidus	Cupriavidus taiwanensis	Remire town, Roadside	Host-associated	Plants	Unclassified	Rhizoplane	Host, Plant root, Root nodule, Soil	4.88083	-52.3128	6553639	5925
2513237157	Bacteria	Permanent Draft	Sequencing the Genome of Strain BuS5, a Highly Specialized and Novel Sulfate-Reducing Bacterium Being Able to Degrade Propane and Butane under Anaerobic Conditions	Desulfosarcina sp. BuS5	DOE Joint Genome Institute (JGI)	2513237157	Proteobacteria	Deltaproteobacteria	Desulfobacterales	Desulfobacteraceae	Desulfosarcina	Desulfosarcina sp. BuS5						Marine			3600571	3636
2513237165	Bacteria	Permanent Draft	GEBA - Root Nodulating Bacteria	Cupriavidus neocaledonicus STM6070	DOE Joint Genome Institute (JGI)	2513237165	Proteobacteria	Betaproteobacteria	Burkholderiales	Burkholderiaceae	Cupriavidus	Cupriavidus neocaledonicus	Proximity of Mont Dore	Host-associated	Plants	Unclassified	Rhizoplane	Host, Plant root, Root nodule, Soil	-21.0147	164.741	6771773	6182
2515154011	Bacteria	Permanent Draft	Genomic Encyclopedia of Type Strains, Phase I: the one thousand microbial genomes (KMG-I) project	Longispora albida DSM 44784	DOE Joint Genome Institute (JGI)	2515154011	Actinobacteria	Actinobacteria	Micromonosporales	Micromonosporaceae	Longispora	Longispora albida	Suginami, Tokyo, Japan	Environmental	Terrestrial	Unclassified	Soil	Soil	35.699	139.636	6821241	6439
2515154018	Bacteria	Permanent Draft	Genomic Encyclopedia of Type Strains, Phase I: the one thousand microbial genomes (KMG-I) project	Corynebacterium lubricantis DSM 45231	DOE Joint Genome Institute (JGI)	2515154018	Actinobacteria	Actinobacteria	Corynebacteriales	Corynebacteriaceae	Corynebacterium	Corynebacterium lubricantis	Giessen, Germany	Engineered	Industrial production	Unclassified	Engineered product		50.587	8.69	2945890	2886
2515154071	Bacteria	Permanent Draft	Genomic Encyclopedia of Type Strains, Phase I: the one thousand microbial genomes (KMG-I) project	Leptotrichia shahii DSM 19757	DOE Joint Genome Institute (JGI)	2515154071	Fusobacteria	Fusobacteriia	Fusobacteriales	Leptotrichiaceae	Leptotrichia	Leptotrichia shahii		Host-associated	Human	Unclassified	Unclassified	Host, Human			2149582	2025
2515154086	Bacteria	Permanent Draft	Genomic Encyclopedia of Type Strains, Phase I: the one thousand microbial genomes (KMG-I) project	Enterococcus columbae DSM 7374	DOE Joint Genome Institute (JGI)	2515154086	Firmicutes	Bacilli	Lactobacillales	Enterococcaceae	Enterococcus	Enterococcus columbae	Gent, Belgium	Host-associated	Birds	Unclassified	Digestive system	Bird, Host	51.06	3.73	2508631	2403
2515154115	Bacteria	Permanent Draft	GEBA - Root Nodulating Bacteria	Rhizobium leguminosarum bv. viciae 128C53	DOE Joint Genome Institute (JGI)	2515154115	Proteobacteria	Alphaproteobacteria	Rhizobiales	Rhizobiaceae	Rhizobium	Rhizobium leguminosarum						Host, Plant root, Root nodule, Soil			7609235	7396
2515154128	Bacteria	Permanent Draft	Multiplexed sequencing for secondary metabolite discovery	Salinispora pacifica CNT855	DOE Joint Genome Institute (JGI)	2515154128	Actinobacteria	Actinobacteria	Micromonosporales	Micromonosporaceae	Salinispora	Salinispora pacifica									5208629	4834
2515154129	Bacteria	Permanent Draft	Multiplexed sequencing for secondary metabolite discovery	Salinispora pacifica CNS103	DOE Joint Genome Institute (JGI)	2515154129	Actinobacteria	Actinobacteria	Micromonosporales	Micromonosporaceae	Salinispora	Salinispora pacifica		Host-associated	Plants	Unclassified	Rhizoplane	Rhizosphere, Soil			5584369	5243
2515154130	Bacteria	Permanent Draft	Genomic Encyclopedia of Type Strains, Phase I: the one thousand microbial genomes (KMG-I) project	Kiloniella laminariae DSM 19542	DOE Joint Genome Institute (JGI)	2515154130	Proteobacteria	Alphaproteobacteria	Kiloniellales	Kiloniellaceae	Kiloniella	Kiloniella laminariae	Kiel Bight, Baltic Sea	Host-associated	Algae	Unclassified	Unclassified	Marine	54.33	10.13	4440816	4213
2515154139	Bacteria	Permanent Draft	Genomic Encyclopedia of Type Strains, Phase I: the one thousand microbial genomes (KMG-I) project	Oenococcus oeni DSM 20252	DOE Joint Genome Institute (JGI)	2515154139	Firmicutes	Bacilli	Lactobacillales	Leuconostocaceae	Oenococcus	Oenococcus oeni	Station Agronomique et Oenologique, Bordeaux, France	Engineered	Food production	Unclassified	Fermented beverages	Wine	44.84	-0.57	1737581	1850
2515154186	Bacteria	Permanent Draft	Multiplexed sequencing for secondary metabolite discovery	Salinispora arenicola CNT798	DOE Joint Genome Institute (JGI)	2515154186	Actinobacteria	Actinobacteria	Micromonosporales	Micromonosporaceae	Salinispora	Salinispora arenicola		Environmental	Unclassified	Unclassified	Unclassified				5657349	5135
2516143118	Bacteria	Permanent Draft	Multiplexed sequencing for secondary metabolite discovery	Salinispora pacifica CNT138	DOE Joint Genome Institute (JGI)	2516143118	Actinobacteria	Actinobacteria	Micromonosporales	Micromonosporaceae	Salinispora	Salinispora oceanensis									5408810	4958
2516653074	Bacteria	Permanent Draft	GEBA - Root Nodulating Bacteria	Paraburkholderia tuberum WSM4176	DOE Joint Genome Institute (JGI)	2516653074	Proteobacteria	Betaproteobacteria	Burkholderiales	Burkholderiaceae	Paraburkholderia	Paraburkholderia tuberum	De Louwe family farm in Nieuwoudtville, Northern Cape, South Africa	Engineered	Food production	Unclassified	Dairy products	Host, Plant root, Root nodule, Soil	-31.381	19.3	9065247	8496
2517093000	Bacteria	Permanent Draft	GEBA - Root Nodulating Bacteria	Rhizobium leguminosarum bv. trifolii SRDI943	DOE Joint Genome Institute (JGI)	2517093000	Proteobacteria	Alphaproteobacteria	Rhizobiales	Rhizobiaceae	Rhizobium	Rhizobium leguminosarum	New South Wales	Host-associated	Plants	Unclassified	Rhizoplane	Host, Plant root, Root nodule, Soil	-35.1353	142.026	7412387	7406
2517287015	Bacteria	Permanent Draft	Sequencing of five epiphytic Sphingomonas strains	Sphingomonas melonis DAPP-PG 224	DOE Joint Genome Institute (JGI)	2517287015	Proteobacteria	Alphaproteobacteria	Sphingomonadales	Sphingomonadaceae	Sphingomonas	Sphingomonas melonis									4096205	3959
2517287021	Bacteria	Permanent Draft	Thiomicrospira, Thiomicrorhabdus and Hydrogenovibrio: Ubiquitous, rapidly-growing autotrophs from an undersampled lineage of Gammaproteobacteria	Thiomicrorhabdus sp. Kp2	DOE Joint Genome Institute (JGI)	2517287021	Proteobacteria	Gammaproteobacteria	Thiotrichales	Piscirickettsiaceae	Thiomicrorhabdus	Thiomicrorhabdus sp. Kp2									2725706	2526
2517434010	Bacteria	Permanent Draft	Genomic Encyclopedia of Type Strains, Phase I: the one thousand microbial genomes (KMG-I) project	Riemerella columbina DSM 16469	DOE Joint Genome Institute (JGI)	2517434010	Bacteroidetes	Flavobacteriia	Flavobacteriales	Weeksellaceae	Riemerella	Riemerella columbina	Germany	Host-associated	Birds	Unclassified	Unclassified	Bird, Host			2436793	2499
2517487021	Bacteria	Permanent Draft	Genomic Encyclopedia of Type Strains, Phase I: the one thousand microbial genomes (KMG-I) project	Wohlfahrtiimonas chitiniclastica DSM 18708	DOE Joint Genome Institute (JGI)	2517487021	Proteobacteria	Gammaproteobacteria	unclassified	unclassified	Wohlfahrtiimonas	Wohlfahrtiimonas chitiniclastica	Hungary	Host-associated	Insecta	Unclassified	Unclassified	Host, Insect			1992750	1912
2517572108	Bacteria	Permanent Draft	Genome sequencing of 100 strains of the haloalkaliphilic chemolithoautotrophic sulfur-oxidizing bacterium Thioalkalivibrio	Thioalkalivibrio sp. ALJ3	DOE Joint Genome Institute (JGI)	2517572108	Proteobacteria	Gammaproteobacteria	Chromatiales	Ectothiorhodospiraceae	Thioalkalivibrio	Thioalkalivibrio sp. ALJ3									2629588	2532
2517572111	Bacteria	Permanent Draft	Genome sequencing of 100 strains of the haloalkaliphilic chemolithoautotrophic sulfur-oxidizing bacterium Thioalkalivibrio	Thioalkalivibrio sp. ALJ10	DOE Joint Genome Institute (JGI)	2517572111	Proteobacteria	Gammaproteobacteria	Chromatiales	Ectothiorhodospiraceae	Thioalkalivibrio	Thioalkalivibrio sp. ALJ10									2644363	2566
2517572121	Bacteria	Permanent Draft	Genomic Encyclopedia of Type Strains, Phase I: the one thousand microbial genomes (KMG-I) project	Ahrensia kielensis DSM 5890	DOE Joint Genome Institute (JGI)	2517572121	Proteobacteria	Alphaproteobacteria	Rhodobacterales	Rhodobacteraceae	Ahrensia	Ahrensia kielensis	Kiel Bay, Western Baltic Sea	Environmental	Aquatic	Unclassified	Non-marine Saline and Alkaline	Aquatic, Brackish water	54.37	10.16	3364770	3285
2517572136	Bacteria	Permanent Draft	Genomic Encyclopedia of Type Strains, Phase I: the one thousand microbial genomes (KMG-I) project	Chitiniphilus shinanonensis DSM 23277	DOE Joint Genome Institute (JGI)	2517572136	Proteobacteria	Betaproteobacteria	Neisseriales	Chromobacteriaceae	Chitiniphilus	Chitiniphilus shinanonensis	Ueda Castle, Nagano	Environmental	Aquatic	Unclassified	Unclassified	Aquatic	36.4102	138.25	4157329	3716
2517572164	Bacteria	Permanent Draft	Multiplexed sequencing for secondary metabolite discovery	Salinispora tropica CNS416	DOE Joint Genome Institute (JGI)	2517572164	Actinobacteria	Actinobacteria	Micromonosporales	Micromonosporaceae	Salinispora	Salinispora tropica									5180643	4862
2517572174	Bacteria	Permanent Draft	Revising methanotrophy: a comprehensive genomic probing of the unexpected genetic and metabolic diversity of aerobic methane consuming bacteria.	Verrucomicrobium sp. 3C	DOE Joint Genome Institute (JGI)	2517572174	Verrucomicrobia	Verrucomicrobiae	Verrucomicrobiales	Verrucomicrobiaceae	Verrucomicrobium	Verrucomicrobium sp. 3C						Lake, Ponds			2772066	2950
2517572210	Bacteria	Permanent Draft	Multiplexed sequencing for secondary metabolite discovery	Salinispora arenicola CNB458	DOE Joint Genome Institute (JGI)	2517572210	Actinobacteria	Actinobacteria	Micromonosporales	Micromonosporaceae	Salinispora	Salinispora arenicola		Environmental	Unclassified	Unclassified	Unclassified				5704144	5343
2517572213	Bacteria	Permanent Draft	Genomic Encyclopedia of Type Strains, Phase I: the one thousand microbial genomes (KMG-I) project	Alistipes onderdonkii WAL 8169, DSM 19147	DOE Joint Genome Institute (JGI)	2517572213	Bacteroidetes	Bacteroidia	Bacteroidales	Rikenellaceae	Alistipes	Alistipes onderdonkii	Los Angeles	Host-associated	Human	Unclassified	Skin	Host, Human, Human abdomin	33.99	-118.18	3865648	3225
2517572246	Bacteria	Permanent Draft	Sequencing of Pseudogulbenkiania sp. strain MAI-1 for the genetic elucidation of anaerobic iron oxidation and the establishment of a reference genome for a unique ecosystem	Pseudogulbenkiania sp. MAI-1	DOE Joint Genome Institute (JGI)	2517572246	Proteobacteria	Betaproteobacteria	Neisseriales	Chromobacteriaceae	Pseudogulbenkiania	Pseudogulbenkiania sp. MAI-1	Lake Matano, Sulawesi Island, Indonesia	Environmental	Unclassified	Unclassified	Unclassified	Aquatic, Fresh water	2.45944	121.304	4339789	4097
2518285559	Bacteria	Permanent Draft	Multiplexed sequencing for secondary metabolite discovery	Salinispora arenicola CNY256	DOE Joint Genome Institute (JGI)	2518285559	Actinobacteria	Actinobacteria	Micromonosporales	Micromonosporaceae	Salinispora	Salinispora arenicola		Environmental	Aquatic	Unclassified	Unclassified				5781119	5301
2518285563	Bacteria	Permanent Draft	Multiplexed sequencing for secondary metabolite discovery	Salinispora pacifica CNS860	DOE Joint Genome Institute (JGI)	2518285563	Actinobacteria	Actinobacteria	Micromonosporales	Micromonosporaceae	Salinispora	Salinispora pacifica									5357469	5040
2518285615	Bacteria	Permanent Draft	Genomic Encyclopedia of Type Strains, Phase I: the one thousand microbial genomes (KMG-I) project	Anaeromusa acidaminophila DSM 3853	DOE Joint Genome Institute (JGI)	2518285615	Firmicutes	Negativicutes	Selenomonadales	Sporomusaceae	Anaeromusa	Anaeromusa acidaminophila		Engineered	Biotransformation	Unclassified	Unclassified	Bioreactor			3477494	3393
2518645527	Bacteria	Finished	Facultative Metal-reducing Gamma proteobacteria	Shewanella amazonensis SB2B	DOE Joint Genome Institute (JGI)	2518645527	Proteobacteria	Gammaproteobacteria	Alteromonadales	Shewanellaceae	Shewanella	Shewanella amazonensis	Cassipore, Amapa, Brazil	Environmental	Aquatic	Intertidal zone	Marine	Mud, Sediment	3.8765	-51.0717	4306142	3792
2518645593	Bacteria	Permanent Draft	Plant associated metagenomes--Microbial community diversity and host control of community assembly across model and emerging plant ecological genomics systems.	Pseudomonas sp. URIL14HWK12:I1	DOE Joint Genome Institute (JGI)	2518645593	Proteobacteria	Gammaproteobacteria	Pseudomonadales	Pseudomonadaceae	Pseudomonas	Pseudomonas sp. URIL14HWK12:I1									4749093	4355
2518645596	Bacteria	Permanent Draft	Plant associated metagenomes--Microbial community diversity and host control of community assembly across model and emerging plant ecological genomics systems.	Pseudomonas sp. URIL14HWK12:I3	DOE Joint Genome Institute (JGI)	2518645596	Proteobacteria	Gammaproteobacteria	Pseudomonadales	Pseudomonadaceae	Pseudomonas	Pseudomonas sp. URIL14HWK12:I3									4718477	4397
2518645604	Bacteria	Permanent Draft	Genomic Encyclopedia of Type Strains, Phase I: the one thousand microbial genomes (KMG-I) project	Prevotella loescheii 8B, DSM 19665	DOE Joint Genome Institute (JGI)	2518645604	Bacteroidetes	Bacteroidia	Bacteroidales	Prevotellaceae	Prevotella	Prevotella loescheii		Host-associated	Human	Oral cavity	Digestive system	Host, Human			3510715	2899
2519103187	Bacteria	Permanent Draft	Genomic Encyclopedia of Type Strains, Phase I: the one thousand microbial genomes (KMG-I) project	Gilvimarinus chinensis DSM 19667	DOE Joint Genome Institute (JGI)	2519103187	Proteobacteria	Gammaproteobacteria	Cellvibrionales	Cellvibrionaceae	Gilvimarinus	Gilvimarinus chinensis	Qingdao, China	Environmental	Aquatic	Unclassified	Marine	Aquatic, Marine, Sea water	36.07	120.38	4068866	3680
2519103190	Bacteria	Permanent Draft	Genomic Encyclopedia of Type Strains, Phase I: the one thousand microbial genomes (KMG-I) project	Caldimonas manganoxidans ATCC BAA-369	DOE Joint Genome Institute (JGI)	2519103190	Proteobacteria	Betaproteobacteria	Burkholderiales	Comamonadaceae	Caldimonas	Caldimonas manganoxidans	Matsue, Japan	Environmental	Aquatic	Unclassified	Thermal springs	Aquatic, Hot spring	35.47	133.07	3537891	3474
2519899650	Bacteria	Permanent Draft	Biomass-degrading enzyme discovery via genome sequencing of insect-associated Streptomyces	Streptomyces sp. AmelKG-D3	DOE Joint Genome Institute (JGI)	2519899650	Actinobacteria	Actinobacteria	Streptomycetales	Streptomycetaceae	Streptomyces	Streptomyces sp. AmelKG-D3									7969495	7045
2519899671	Bacteria	Permanent Draft	Genome sequencing of 100 strains of the haloalkaliphilic chemolithoautotrophic sulfur-oxidizing bacterium Thioalkalivibrio	Thioalkalivibrio sp. ALM2T	DOE Joint Genome Institute (JGI)	2519899671	Proteobacteria	Gammaproteobacteria	Chromatiales	Ectothiorhodospiraceae	Thioalkalivibrio	Thioalkalivibrio sp. ALM2T									2924114	2800
2521172629	Bacteria	Permanent Draft	Plant associated metagenomes--Microbial community diversity and host control of community assembly across model and emerging plant ecological genomics systems.	Nocardia sp. 348MFTsu5.1	DOE Joint Genome Institute (JGI)	2521172629	Actinobacteria	Actinobacteria	Corynebacteriales	Nocardiaceae	Nocardia	Nocardia sp. 348MFTsu5.1									5711547	5380
2521172633	Bacteria	Permanent Draft	Genomic Encyclopedia of Type Strains, Phase I: the one thousand microbial genomes (KMG-I) project	Hymenobacter aerophilus DSM 13606	DOE Joint Genome Institute (JGI)	2521172633	Bacteroidetes	Cytophagia	Cytophagales	Hymenobacteraceae	Hymenobacter	Hymenobacter aerophilus	Museo Correr (Venice, Italy)	Environmental	Air	Unclassified	Unclassified	Air	45.4344	12.3385	4254780	3816
2521172658	Bacteria	Permanent Draft	Genome sequencing of 100 strains of the haloalkaliphilic chemolithoautotrophic sulfur-oxidizing bacterium Thioalkalivibrio	Thioalkalivibrio sp. ALE14	DOE Joint Genome Institute (JGI)	2521172658	Proteobacteria	Gammaproteobacteria	Chromatiales	Ectothiorhodospiraceae	Thioalkalivibrio	Thioalkalivibrio sp. ALE14									3024612	2955
2521172662	Bacteria	Permanent Draft	Genomic Encyclopedia of Type Strains, Phase I: the one thousand microbial genomes (KMG-I) project	Colwellia piezophila ATCC BAA-637	DOE Joint Genome Institute (JGI)	2521172662	Proteobacteria	Gammaproteobacteria	Alteromonadales	Colwelliaceae	Colwellia	Colwellia piezophila		Environmental	Aquatic	Unclassified	Sediment	Aquatic, Sediment			5484375	4598
2522125061	Bacteria	Permanent Draft	Populating the branches of the Phylum Acidobacteria with relevant soil strains	Acidobacteriaceae bacterium KBS 89, DSM 24296	DOE Joint Genome Institute (JGI)	2522125061	Acidobacteria	Acidobacteriia	Acidobacteriales	Acidobacteriaceae	unclassified	Acidobacteriaceae bacterium KBS 89									6009926	5119
2522125134	Bacteria	Permanent Draft	Metagenomic and metatranscriptomic analysis of forest soil communities across North America	Frankia sp. Iso899	DOE Joint Genome Institute (JGI)	2522125134	Actinobacteria	Actinobacteria	Frankiales	Frankiaceae	Frankia	Frankia sp. Iso899									5104726	5006
2522572159	Bacteria	Permanent Draft	Genomic Encyclopedia of Type Strains, Phase I: the one thousand microbial genomes (KMG-I) project	Corynebacterium callunae DSM 20147	DOE Joint Genome Institute (JGI)	2522572159	Actinobacteria	Actinobacteria	Corynebacteriales	Corynebacteriaceae	Corynebacterium	Corynebacterium callunae		Engineered	Industrial production	Unclassified	Unclassified				2890884	2761
2522572190	Bacteria	Permanent Draft	Genomic Encyclopedia of Type Strains, Phase I: the one thousand microbial genomes (KMG-I) project	Simiduia agarivorans DSM 21679	DOE Joint Genome Institute (JGI)	2522572190	Proteobacteria	Gammaproteobacteria	Cellvibrionales	Cellvibrionaceae	Simiduia	Simiduia agarivorans	Keelung, Taiwan	Environmental	Aquatic	Coastal	Marine	Aquatic, Marine, Sea water	25.1154	121.708	4274427	3856
2523533530	Bacteria	Permanent Draft	Genomic Encyclopedia of Type Strains, Phase I: the one thousand microbial genomes (KMG-I) project	Terrimonas ferruginea DSM 30193	DOE Joint Genome Institute (JGI)	2523533530	Bacteroidetes	Chitinophagia	Chitinophagales	Chitinophagaceae	Terrimonas	Terrimonas ferruginea		Environmental	Terrestrial	Unclassified	Soil	Soil			4686152	4052
2523533534	Bacteria	Permanent Draft	Genomic Encyclopedia of Type Strains, Phase I: the one thousand microbial genomes (KMG-I) project	Pseudomonas cremoricolorata DSM 17059	DOE Joint Genome Institute (JGI)	2523533534	Proteobacteria	Gammaproteobacteria	Pseudomonadales	Pseudomonadaceae	Pseudomonas	Pseudomonas cremoricolorata		Environmental	Terrestrial	Unclassified	Agricultural field	Plants, Rice paddies			4660374	4238
2523533551	Bacteria	Permanent Draft	Genomic Encyclopedia of Type Strains, Phase I: the one thousand microbial genomes (KMG-I) project	Acidipropionibacterium jensenii DSM 20535	DOE Joint Genome Institute (JGI)	2523533551	Actinobacteria	Actinobacteria	Propionibacteriales	Propionibacteriaceae	Acidipropionibacterium	Acidipropionibacterium jensenii		Engineered	Food production	Unclassified	Dairy products	Dairy isolates			3028354	2781
2523533558	Bacteria	Permanent Draft	Genomic Encyclopedia of Type Strains, Phase I: the one thousand microbial genomes (KMG-I) project	Microbacterium indicum DSM 19969	DOE Joint Genome Institute (JGI)	2523533558	Actinobacteria	Actinobacteria	Micrococcales	Microbacteriaceae	Microbacterium	Microbacterium indicum	Chagos Trench, Indian Ocean	Environmental	Aquatic	Oceanic	Marine	Aquatic, Deep sea, Marine, Sediment	-7.34753	72.3853	2813713	2703
2523533560	Bacteria	Permanent Draft	Genomic Encyclopedia of Type Strains, Phase I: the one thousand microbial genomes (KMG-I) project	Pseudomonas azotifigens DSM 17556	DOE Joint Genome Institute (JGI)	2523533560	Proteobacteria	Gammaproteobacteria	Pseudomonadales	Pseudomonadaceae	Pseudomonas	Pseudomonas azotifigens	Japan	Engineered	Solid waste	Composting	Unknown material	Compost			5023044	4639
2523533614	Bacteria	Permanent Draft	Genomic Encyclopedia of Type Strains, Phase I: the one thousand microbial genomes (KMG-I) project	Ferrimonas senticii DSM 18821	DOE Joint Genome Institute (JGI)	2523533614	Proteobacteria	Gammaproteobacteria	Alteromonadales	Ferrimonadaceae	Ferrimonas	Ferrimonas senticii	Off the coast of Kaneohe Bay, O'ahu, Hawai'i	Host-associated	Fish	Unclassified	Unclassified	Fish, Host, Marine			3887788	3537
2523533618	Bacteria	Permanent Draft	Genomic Encyclopedia of Type Strains, Phase I: the one thousand microbial genomes (KMG-I) project	Thermodesulfobacterium thermophilum DSM 1276	DOE Joint Genome Institute (JGI)	2523533618	Thermodesulfobacteria	Thermodesulfobacteria	Thermodesulfobacteriales	Thermodesulfobacteriaceae	Thermodesulfobacterium	Thermodesulfobacterium thermophilum	Caspian Sea	Environmental	Terrestrial	Unclassified	Oil reservoir	Aquatic, Oil fields			1787382	1834
2523533626	Bacteria	Permanent Draft	Genomic Encyclopedia of Type Strains, Phase I: the one thousand microbial genomes (KMG-I) project	Streptococcus pyogenes DSM 20565	DOE Joint Genome Institute (JGI)	2523533626	Firmicutes	Bacilli	Lactobacillales	Streptococcaceae	Streptococcus	Streptococcus pyogenes		Host-associated	Unclassified	Unclassified	Unclassified	Host			1858737	1912
2523533634	Bacteria	Permanent Draft	Genomic Encyclopedia of Type Strains, Phase I: the one thousand microbial genomes (KMG-I) project	Halobacillus kuroshimensis DSM 18393	DOE Joint Genome Institute (JGI)	2523533634	Firmicutes	Bacilli	Bacillales	Bacillaceae	Halobacillus	Halobacillus kuroshimensis	Kuroshima Knoll	Environmental	Aquatic	Intertidal zone	Marine	Aquatic, Deep sea, Marine	24.13	124.187	3850372	4064
2524023166	Bacteria	Permanent Draft	Genomic Encyclopedia of Type Strains, Phase I: the one thousand microbial genomes (KMG-I) project	Actinomyces neuii neuii DSM 8576	DOE Joint Genome Institute (JGI)	2524023166	Actinobacteria	Actinobacteria	Actinomycetales	Actinomycetaceae	Winkia	Winkia neuii	Zurich	Host-associated	Human	Unclassified	Unclassified	Host, Human	47.3739	8.53941	2270293	2068
2524023167	Bacteria	Permanent Draft	Genomic Encyclopedia of Type Strains, Phase I: the one thousand microbial genomes (KMG-I) project	Glaciecola pallidula DSM 14239	DOE Joint Genome Institute (JGI)	2524023167	Proteobacteria	Gammaproteobacteria	Alteromonadales	Alteromonadaceae	Glaciecola	Glaciecola pallidula	Taynaya Bay, eastern Antarctica	Environmental	Aquatic	Oceanic	Marine	Aquatic, Marine, Sea water	-68.45	78.2667	4363047	3902
2524614546	Bacteria	Permanent Draft	Iron redox cycling genomes from the Hanford subsurface	Bradyrhizobium japonicum in8p8	DOE Joint Genome Institute (JGI)	2524614546	Proteobacteria	Alphaproteobacteria	Rhizobiales	Bradyrhizobiaceae	Bradyrhizobium	Bradyrhizobium japonicum									7589915	7353
2524614553	Bacteria	Permanent Draft	Genomic Encyclopedia of Type Strains, Phase I: the one thousand microbial genomes (KMG-I) project	Bacteroides graminisolvens DSM 19988	DOE Joint Genome Institute (JGI)	2524614553	Bacteroidetes	Bacteroidia	Bacteroidales	Bacteroidaceae	Bacteroides	Bacteroides graminisolvens	Betsukai-machi, Hokkaido	Host-associated	Plants	Unclassified	Unclassified	Cellulosic substrates	43.6122	145.095	3638672	3158
2524614562	Bacteria	Permanent Draft	Genomic Encyclopedia of Type Strains, Phase I: the one thousand microbial genomes (KMG-I) project	Halomonas anticariensis FP35, DSM 16096	DOE Joint Genome Institute (JGI)	2524614562	Proteobacteria	Gammaproteobacteria	Oceanospirillales	Halomonadaceae	Halomonas	Halomonas anticariensis	Laguna Redonda, Fuente de Piedra, Antequera, Malaga	Environmental	Terrestrial	Unclassified	Soil	Soil, Wetland	37.134	-4.729	5019539	4807
2524614575	Bacteria	Permanent Draft	Biomass-degrading enzyme discovery via genome sequencing of insect-associated Streptomyces	Streptomyces sp. DpondAA-A50	DOE Joint Genome Institute (JGI)	2524614575	Actinobacteria	Actinobacteria	Streptomycetales	Streptomycetaceae	Streptomyces	Streptomyces sp. DpondAA-A50									7380346	6613
2524614594	Bacteria	Permanent Draft	Genomic Encyclopedia of Type Strains, Phase I: the one thousand microbial genomes (KMG-I) project	Sporomusa ovata DSM 2662	DOE Joint Genome Institute (JGI)	2524614594	Firmicutes	Negativicutes	Selenomonadales	Sporomusaceae	Sporomusa	Sporomusa ovata	Gottingen, Germany	Host-associated	Plants	Unclassified	Unclassified	Beet, Plant surface, Plants, Silage	51.5429	9.92884	5223587	5239
2524614632	Bacteria	Permanent Draft	Genomic Encyclopedia of Type Strains, Phase I: the one thousand microbial genomes (KMG-I) project	Flavobacterium suncheonense GH29-5, DSM 17707	DOE Joint Genome Institute (JGI)	2524614632	Bacteroidetes	Flavobacteriia	Flavobacteriales	Flavobacteriaceae	Flavobacterium	Flavobacterium suncheonense	Suncheon City, South Korea	Environmental	Terrestrial	Unclassified	Soil	Greenhouse soil, Soil	34.954	127.483	2880663	2821
2524614657	Bacteria	Permanent Draft	Revising methanotrophy: a comprehensive genomic probing of the unexpected genetic and metabolic diversity of aerobic methane consuming bacteria.	Methylohalobius crimeensis 10Ki	DOE Joint Genome Institute (JGI)	2524614657	Proteobacteria	Gammaproteobacteria	Methylococcales	Methylothermaceae	Methylohalobius	Methylohalobius crimeensis	Lake Kirleutskoe, Ukraine, Crimean Peninsula	Environmental	Aquatic	Hypersaline	Non-marine Saline and Alkaline	Aquatic, Fresh water, Sediment			3509607	3464
2524614678	Bacteria	Permanent Draft	Genomic Encyclopedia of Type Strains, Phase I: the one thousand microbial genomes (KMG-I) project	Bifidobacterium thermacidophilum thermacidophilum DSM 15837	DOE Joint Genome Institute (JGI)	2524614678	Actinobacteria	Actinobacteria	Bifidobacteriales	Bifidobacteriaceae	Bifidobacterium	Bifidobacterium thermacidophilum	Beijing	Engineered	Wastewater	Unclassified	Unclassified	Aquatic, Wastewater	39.9276	116.412	2223595	1795
2524614695	Bacteria	Permanent Draft	The Hungate 1000. A catalogue of reference genomes from the rumen microbiome.	Butyrivibrio sp. XPD2002	DOE Joint Genome Institute (JGI)	2524614695	Firmicutes	Clostridia	Clostridiales	Lachnospiraceae	Butyrivibrio	Butyrivibrio sp. XPD2002									4442963	4047
2524614708	Bacteria	Permanent Draft	The Hungate 1000. A catalogue of reference genomes from the rumen microbiome.	Butyrivibrio fibrisolvens YRB2005	DOE Joint Genome Institute (JGI)	2524614708	Firmicutes	Clostridia	Clostridiales	Lachnospiraceae	Butyrivibrio	Butyrivibrio fibrisolvens									4651802	3997
2524614727	Bacteria	Permanent Draft	Genomic Encyclopedia of Type Strains, Phase I: the one thousand microbial genomes (KMG-I) project	Helcococcus sueciensis DSM 17243	DOE Joint Genome Institute (JGI)	2524614727	Firmicutes	Tissierellia	Tissierellales	Peptoniphilaceae	Helcococcus	Helcococcus sueciensis		Host-associated	Human	Unclassified	Unclassified	Host, Human			1573767	1487
2524614805	Bacteria	Permanent Draft	Genomic Encyclopedia of Type Strains, Phase I: the one thousand microbial genomes (KMG-I) project	Serinicoccus marinus DSM 15273	DOE Joint Genome Institute (JGI)	2524614805	Actinobacteria	Actinobacteria	Micrococcales	Intrasporangiaceae	Serinicoccus	Serinicoccus marinus	East Sea, Korea	Environmental	Aquatic	Marginal Sea	Marine	Aquatic, Marine, Sea water	36.9231	130.211	3396505	3295
2524614861	Bacteria	Permanent Draft	Genomic Encyclopedia of Type Strains, Phase I: the one thousand microbial genomes (KMG-I) project	Bacillus coagulans ATCC 7050	DOE Joint Genome Institute (JGI)	2524614861	Firmicutes	Bacilli	Bacillales	Bacillaceae	Bacillus	Bacillus coagulans		Engineered	Food production	Unclassified	Dairy products	Dairy isolates, Milk			2949918	3087
2526164518	Bacteria	Permanent Draft	Genomic Encyclopedia of Type Strains, Phase I: the one thousand microbial genomes (KMG-I) project	Spirochaeta cellobiosiphila DSM 17781	DOE Joint Genome Institute (JGI)	2526164518	Spirochaetes	Spirochaetia	Spirochaetales	Spirochaetaceae	Spirochaeta	Spirochaeta cellobiosiphila	Little Sippewissett salt marsh, Woods Hole, MA	Environmental	Aquatic	Unclassified	Unclassified	Aquatic, Mat	41.5263	-70.6722	3951904	3731
2526164763	Bacteria	Permanent Draft	Plant associated metagenomes--Microbial community diversity and host control of community assembly across model and emerging plant ecological genomics systems.	Pseudomonas sp. URIL14HWK12:I7	DOE Joint Genome Institute (JGI)	2526164763	Proteobacteria	Gammaproteobacteria	Pseudomonadales	Pseudomonadaceae	Pseudomonas	Pseudomonas sp. URIL14HWK12:I7									6883327	6259
2527291516	Bacteria	Permanent Draft	GEBA-MDM	Cloacimonetes bacterium SCGC AAA252-D03 (contamination screened)	DOE Joint Genome Institute (JGI)	2527291516	Candidatus Cloacimonetes	unclassified	unclassified	unclassified	unclassified	Cloacimonetes bacterium SCGC AAA252-D03	Sakinaw Lake (SAK), BC, Canada	Environmental	Aquatic	Saline	Non-marine Saline and Alkaline	Aquatic, Brackish water, Fresh water	49.6822	-124.005	1842893	1761
2527291724	Bacteria	Permanent Draft	Genomic Encyclopedia of Type Strains, Phase I: the one thousand microbial genomes (KMG-I) project	Runella limosa DSM 17973	DOE Joint Genome Institute (JGI)	2527291724	Bacteroidetes	Cytophagia	Cytophagales	Cytophagaceae	Runella	Runella limosa	South Korea	Engineered	Wastewater	Unclassified	Unclassified	Sludge, Wastewater			7555966	6298
2529292557	Bacteria	Permanent Draft	Genomic Encyclopedia of Type Strains, Phase I: the one thousand microbial genomes (KMG-I) project	Corynebacterium glucuronolyticum DSM 44120	DOE Joint Genome Institute (JGI)	2529292557	Actinobacteria	Actinobacteria	Corynebacteriales	Corynebacteriaceae	Corynebacterium	Corynebacterium glucuronolyticum		Host-associated	Human	Unclassified	Unclassified	Host, Human			2821068	2663
2540341240	Bacteria	Permanent Draft	Genomic basis of thermal adaption and carbon metabolism in permafrost isolates	Microbacterium sp. KROCY2	DOE Joint Genome Institute (JGI)	2540341240	Actinobacteria	Actinobacteria	Micrococcales	Microbacteriaceae	Microbacterium	Microbacterium sp. KROCY2									2765822	2480
2540341250	Bacteria	Permanent Draft	Genomes of fifty methylotrophs isolated from Lake Washington	Mycobacterium sp. 141	DOE Joint Genome Institute (JGI)	2540341250	Actinobacteria	Actinobacteria	Corynebacteriales	Mycobacteriaceae	Mycobacterium	Mycobacterium sp. 141		Environmental	Aquatic	Hydrothermal vents	Marine				4544736	4445
2545555812	Bacteria	Permanent Draft	Plant associated metagenomes--Microbial community diversity and host control of community assembly across model and emerging plant ecological genomics systems.	Pseudomonas sp. LAIL14HWK12:I11	DOE Joint Genome Institute (JGI)	2545555812	Proteobacteria	Gammaproteobacteria	Pseudomonadales	Pseudomonadaceae	Pseudomonas	Pseudomonas sp. LAIL14HWK12:I11									6100002	5536
2545555844	Bacteria	Permanent Draft	Microbial Interactions in Extremophilic Mat Communities	Maritimibacter sp. HL-12	DOE Joint Genome Institute (JGI)	2545555844	Proteobacteria	Alphaproteobacteria	Rhodobacterales	Rhodobacteraceae	Maritimibacter	Maritimibacter sp. HL-12									3606483	3614
2545824509	Bacteria	Permanent Draft	Bioprospecting for lignincellulytic microbes and enzymes from natural, highly-evolved plant biomass-degrading systems	Pantoea sp. GL120224-02	DOE Joint Genome Institute (JGI)	2545824509	Proteobacteria	Gammaproteobacteria	Enterobacterales	Erwiniaceae	Pantoea	Pantoea sp. GL120224-02									5118812	4927
2545824541	Bacteria	Permanent Draft	Examination of the genetic underpinnings of marine flavobacterial predation by comparative genomic analysis	Olleya sp. VCSA23	DOE Joint Genome Institute (JGI)	2545824541	Bacteroidetes	Flavobacteriia	Flavobacteriales	Flavobacteriaceae	Olleya	Olleya sp. VCSA23									3467617	3250
2547132519	Bacteria	Permanent Draft	Hoatzin crop microbiome- isolates	Clostridium sp. 12(A)	DOE Joint Genome Institute (JGI)	2547132519	Firmicutes	Clostridia	Clostridiales	Clostridiaceae	Clostridium	Clostridium sp. 12(A)									4605255	4352
2556921013	Bacteria	Permanent Draft	Genomic Encyclopedia of Type Strains, Phase I: the one thousand microbial genomes (KMG-I) project	Meiothermus cerbereus DSM 11376	DOE Joint Genome Institute (JGI)	2556921013	Deinococcus-Thermus	Deinococci	Thermales	Thermaceae	Meiothermus	Meiothermus cerbereus	Geysir geothermal area	Environmental	Aquatic	Unclassified	Thermal springs	Aquatic, Hot spring	64.28	-20.36	3034817	2983
2556921024	Bacteria	Permanent Draft	Exploring the role of DNA methylation in bacteria/phage interactions within the Bacteriodetes phylum	Pseudoalteromonas sp. 10-33 PacBio methylation	DOE Joint Genome Institute (JGI)	2556921024	Proteobacteria	Gammaproteobacteria	Alteromonadales	Pseudoalteromonadaceae	Pseudoalteromonas	Pseudoalteromonas sp.		Environmental	Aquatic	Unclassified	Marine				4201303	3841
2556921097	Bacteria	Permanent Draft	Rhizosphere Grand Challenge Isolate Sequencing	Arthrobacter sp. 9MFCol3.1	DOE Joint Genome Institute (JGI)	2556921097	Actinobacteria	Actinobacteria	Micrococcales	Micrococcaceae	Arthrobacter	Arthrobacter sp. 9MFCol3.1									4500767	4125
2556921109	Bacteria	Permanent Draft	Mediterranean Grassland Soil Metagenome (MGSM): Enabling a systems view of soil carbon and nitrogen biogeochemistry under a changing climate.	Sphingomonas sp. URHD0057	DOE Joint Genome Institute (JGI)	2556921109	Proteobacteria	Alphaproteobacteria	Sphingomonadales	Sphingomonadaceae	Sphingomonas	Sphingomonas sp. URHD0057		Environmental	Terrestrial	Unclassified	Soil				2785891	2889
2556921630	Bacteria	Permanent Draft	Genomic Encyclopedia of Type Strains, Phase I: the one thousand microbial genomes (KMG-I) project	Acholeplasma equifetale ATCC 29724	DOE Joint Genome Institute (JGI)	2556921630	Tenericutes	Mollicutes	Acholeplasmatales	Acholeplasmataceae	Acholeplasma	Acholeplasma equifetale		Host-associated	Horse	Lung	Respiratory system	Host			1282372	1214
2556921656	Bacteria	Permanent Draft	Genomic Encyclopedia of Type Strains, Phase I: the one thousand microbial genomes (KMG-I) project	Clostridium cellobioparum ATCC 15832	DOE Joint Genome Institute (JGI)	2556921656	Firmicutes	Clostridia	Clostridiales	Hungateiclostridiaceae	Ruminiclostridium	Ruminiclostridium cellobioparum		Host-associated	Mammals	Foregut	Digestive system	Bovine, Cattle, Host, Rumen			6132222	5220
2556921664	Bacteria	Permanent Draft	The Hungate 1000. A catalogue of reference genomes from the rumen microbiome.	Anaerovibrio lipolyticus LB2005	DOE Joint Genome Institute (JGI)	2556921664	Firmicutes	Negativicutes	Selenomonadales	Selenomonadaceae	Anaerovibrio	Anaerovibrio lipolyticus		Host-associated	Mammals	Foregut	Digestive system				2682728	2539
2558309003	Bacteria	Permanent Draft	Genomic Encyclopedia of Type Strains, Phase I: the one thousand microbial genomes (KMG-I) project	Alkaliphilus transvaalensis ATCC 700919	DOE Joint Genome Institute (JGI)	2558309003	Firmicutes	Clostridia	Clostridiales	Clostridiaceae	Alkaliphilus	Alkaliphilus transvaalensis		Engineered	Wastewater	Mine water	Industrial wastewater	Aquatic			4024838	3800
2558309101	Bacteria	Permanent Draft	Plant associated metagenomes--Microbial community diversity and host control of community assembly across model and emerging plant ecological genomics systems.	Microbacterium sp. UNC423CL45Tsu	DOE Joint Genome Institute (JGI)	2558309101	Actinobacteria	Actinobacteria	Micrococcales	Microbacteriaceae	Microbacterium	Microbacterium sp. UNC423CL45Tsu									3108672	3016
2561511072	Bacteria	Permanent Draft	Genomic analysis of novel thermophilic aerobic CO-oxidizing bacteria derived from a unique biofilm community	Thermogemmatispora carboxidivorans PM5	DOE Joint Genome Institute (JGI)	2561511072	Chloroflexi	Ktedonobacteria	Thermogemmatisporales	Thermogemmatisporaceae	Thermogemmatispora	Thermogemmatispora carboxidivorans									5607959	4462
2561511098	Bacteria	Permanent Draft	The Hungate 1000. A catalogue of reference genomes from the rumen microbiome.	Lachnospiraceae bacterium C6A11	DOE Joint Genome Institute (JGI)	2561511098	Firmicutes	Clostridia	Clostridiales	Lachnospiraceae	unclassified	Lachnospiraceae bacterium C6A11									2895073	2395
2561511101	Bacteria	Permanent Draft	Genomic Encyclopedia of Type Strains, Phase I: the one thousand microbial genomes (KMG-I) project	Mesoplasma grammopterae ATCC 49580	DOE Joint Genome Institute (JGI)	2561511101	Tenericutes	Mollicutes	Entomoplasmatales	Entomoplasmataceae	Mesoplasma	Mesoplasma grammopterae	Maryland	Host-associated	Insecta	Unclassified	Digestive system	Host, Insect			806944	750
2561511123	Bacteria	Permanent Draft	Genomic Encyclopedia of Type Strains, Phase I: the one thousand microbial genomes (KMG-I) project	Mycoplasma sturni DSM 22021	DOE Joint Genome Institute (JGI)	2561511123	Tenericutes	Mollicutes	Mycoplasmatales	Mycoplasmataceae	Mycoplasma	Mycoplasma sturni	Northeastern Research Center for Wildlife Diseases, University of Connecticut	Host-associated	Birds	Unclassified	Unclassified	Bird, Host	41.809	-72.252	813344	659
2561511220	Bacteria	Permanent Draft	Bacterial isolates from the 'uncultivated': new families, genera and species from deep-sea vents	Persephonella lauensis KM09_Lau8	DOE Joint Genome Institute (JGI)	2561511220	Aquificae	Aquificae	Aquificales	Hydrogenothermaceae	Persephonella	Persephonella sp. KM09-Lau-8									2074826	2257
2561511229	Bacteria	Permanent Draft	The Hungate 1000. A catalogue of reference genomes from the rumen microbiome.	Selenomonas bovis 8-14-1	DOE Joint Genome Institute (JGI)	2561511229	Firmicutes	Negativicutes	Selenomonadales	Selenomonadaceae	Selenomonas	Selenomonas bovis									2615863	2434
2561511231	Bacteria	Permanent Draft	The Hungate 1000. A catalogue of reference genomes from the rumen microbiome.	Mitsuokella jalaludinii DSM 13811	DOE Joint Genome Institute (JGI)	2561511231	Firmicutes	Negativicutes	Selenomonadales	Selenomonadaceae	Mitsuokella	Mitsuokella jalaludinii	Malaysia	Host-associated	Mammals	Foregut	Digestive system				2412558	2261
2562617000	Bacteria	Permanent Draft	Exiguobacterium psychrotrophic and thermophilic lifestyle: an example of genome evolution or genome adaptation	Exiguobacterium acetylicum DSM 20416	DOE Joint Genome Institute (JGI)	2562617000	Firmicutes	Bacilli	Bacillales	unclassified	Exiguobacterium	Exiguobacterium acetylicum		Engineered	Food production	Unclassified	Dairy products				3277108	3429
2562617004	Bacteria	Permanent Draft	The Hungate 1000. A catalogue of reference genomes from the rumen microbiome.	Lachnospira multipara LB2003	DOE Joint Genome Institute (JGI)	2562617004	Firmicutes	Clostridia	Clostridiales	Lachnospiraceae	Lachnospira	Lachnospira multipara									2579700	2322
2562617200	Bacteria	Permanent Draft	Exiguobacterium psychrotrophic and thermophilic lifestyle: an example of genome evolution or genome adaptation	Exiguobacterium oxidotolerans JCM 12280	DOE Joint Genome Institute (JGI)	2562617200	Firmicutes	Bacilli	Bacillales	unclassified	Exiguobacterium	Exiguobacterium oxidotolerans	Japan: Hokkaido	Engineered	Food production	Unclassified	Unclassified		43.4171	140.333	3089404	3161
2563366502	Bacteria	Permanent Draft	The Hungate 1000. A catalogue of reference genomes from the rumen microbiome.	Bifidobacterium merycicum DSM 6492	DOE Joint Genome Institute (JGI)	2563366502	Actinobacteria	Actinobacteria	Bifidobacteriales	Bifidobacteriaceae	Bifidobacterium	Bifidobacterium merycicum						Bovine, Rumen			2274683	1909
2563366516	Bacteria	Permanent Draft	Plant associated metagenomes--Microbial community diversity and host control of community assembly across model and emerging plant ecological genomics systems.	Paenibacillus sp. UNC217MF	DOE Joint Genome Institute (JGI)	2563366516	Firmicutes	Bacilli	Bacillales	Paenibacillaceae	Paenibacillus	Paenibacillus sp. UNC217MF									6468281	5761
2563366531	Bacteria	Permanent Draft	Multiplexed sequencing for secondary metabolite discovery	Salinispora pacifica CNY646	DOE Joint Genome Institute (JGI)	2563366531	Actinobacteria	Actinobacteria	Micromonosporales	Micromonosporaceae	Salinispora	Salinispora pacifica									5210670	4873
2563366735	Bacteria	Permanent Draft	The Hungate 1000. A catalogue of reference genomes from the rumen microbiome.	Propionibacterium sp. MB3007	DOE Joint Genome Institute (JGI)	2563366735	Actinobacteria	Actinobacteria	Propionibacteriales	Propionibacteriaceae	Propionibacterium	Propionibacterium sp. MB3007									2539257	2391
2571042012	Bacteria	Permanent Draft	Genomic Encyclopedia of Type Strains, Phase I: the one thousand microbial genomes (KMG-I) project	Edaphobacter aggregans DSM 19364	DOE Joint Genome Institute (JGI)	2571042012	Acidobacteria	Acidobacteriia	Acidobacteriales	Acidobacteriaceae	Edaphobacter	Edaphobacter aggregans	near W?rzburg, northern Bavaria	Environmental	Terrestrial	Unclassified	Soil	Soil, Terrestrial	49.79	9.95	8177135	7648
2571042366	Bacteria	Permanent Draft	Genomic analysis of novel thermophilic aerobic CO-oxidizing bacteria derived from a unique biofilm community	Brevibacillus thermoruber PM1	DOE Joint Genome Institute (JGI)	2571042366	Firmicutes	Bacilli	Bacillales	Paenibacillaceae	Brevibacillus	Brevibacillus thermoruber									4928472	4902
2574179710	Bacteria	Permanent Draft	Genomic Encyclopedia of Type Strains, Phase I: the one thousand microbial genomes (KMG-I) project	Brenneria alni DSM 11811	DOE Joint Genome Institute (JGI)	2574179710	Proteobacteria	Gammaproteobacteria	Enterobacterales	Pectobacteriaceae	Brenneria	Brenneria alni	Tuscany	Host-associated	Plants	Unclassified	Unclassified	Plants			4100984	3938
2574179779	Bacteria	Permanent Draft	Revising methanotrophy: a comprehensive genomic probing of the unexpected genetic and metabolic diversity of aerobic methane consuming bacteria.	Methylomarinum vadi IT-4	DOE Joint Genome Institute (JGI)	2574179779	Proteobacteria	Gammaproteobacteria	Methylococcales	Methylococcaceae	Methylomarinum	Methylomarinum vadi	Taketomi Island, Okinawa, Japan					Hydrothermal sediment			4335162	4054
2574179782	Bacteria	Permanent Draft	Comparative genomics of ten Carnobacterium species type strains plus two new Carnobacterium species isolated from Siberian permafrost and capable of growth at low pressure	Carnobacterium funditum pf3, DSM 5970	DOE Joint Genome Institute (JGI)	2574179782	Firmicutes	Bacilli	Lactobacillales	Carnobacteriaceae	Carnobacterium	Carnobacterium funditum	Antarctica	Environmental	Aquatic	Unclassified	Unclassified				2352439	2255
2574180438	Bacteria	Permanent Draft	Plant associated metagenomes--Microbial community diversity and host control of community assembly across model and emerging plant ecological genomics systems.	Methylobacterium sp. UNCCL110	DOE Joint Genome Institute (JGI)	2574180438	Proteobacteria	Alphaproteobacteria	Rhizobiales	Methylobacteriaceae	Methylobacterium	Methylobacterium sp. UNCCL110									6613608	6411
2574180442	Bacteria	Permanent Draft	Genomic Encyclopedia of Type Strains, Phase I: the one thousand microbial genomes (KMG-I) project	Comamonas nitrativorans DSM 13191	DOE Joint Genome Institute (JGI)	2574180442	Proteobacteria	Betaproteobacteria	Burkholderiales	Comamonadaceae	Comamonas	Comamonas nitrativorans	Montevideo	Engineered	Biotransformation	Unclassified	Unclassified	Bioreactor	-34.8724	-56.1821	3362256	3078
2576861402	Bacteria	Permanent Draft	Genomic Encyclopedia of Type Strains, Phase I: the one thousand microbial genomes (KMG-I) project	Pseudomonas xiamenensis DSM 22326	DOE Joint Genome Institute (JGI)	2576861402	Proteobacteria	Gammaproteobacteria	Pseudomonadales	Pseudomonadaceae	Pseudomonas	Pseudomonas xiamenensis	Qianpu sewage treatment plant, Xiamen, Fujian	Engineered	Wastewater	Unclassified	Unclassified	Sludge	24.47	118.17	4268500	3927
2576861819	Bacteria	Permanent Draft	The Hungate 1000. A catalogue of reference genomes from the rumen microbiome.	Butyrivibrio sp. AE2032	DOE Joint Genome Institute (JGI)	2576861819	Firmicutes	Clostridia	Clostridiales	Lachnospiraceae	Butyrivibrio	Butyrivibrio sp. AE2032		Host-associated	Mammals	Foregut	Digestive system				3686941	3357
2576861823	Bacteria	Permanent Draft	Whole Genome Sequencing of Novel Marine Hydrocarbon-Degrading Bacteria	Roseovarius sp. MCTG156(2b)	DOE Joint Genome Institute (JGI)	2576861823	Proteobacteria	Alphaproteobacteria	Rhodobacterales	Rhodobacteraceae	Roseovarius	Roseovarius sp. MCTG156(2b)									5113782	5142
2576861831	Bacteria	Permanent Draft	Comparative genomics of ten Carnobacterium species type strains plus two new Carnobacterium species isolated from Siberian permafrost and capable of growth at low pressure	Carnobacterium gallinarum MT44, DSM 4847	DOE Joint Genome Institute (JGI)	2576861831	Firmicutes	Bacilli	Lactobacillales	Carnobacteriaceae	Carnobacterium	Carnobacterium gallinarum		Host-associated	Birds	Unclassified	Unclassified				4041428	3881
2579778517	Bacteria	Permanent Draft	Sequencing Genomes of Environmentally Important Thermophiles in Great Basin hot springs: Thermocrinis ruber, three members of the genus Thermus, and a novel Chloroflexi	Thermus amyloliquefaciens YIM 77409	DOE Joint Genome Institute (JGI)	2579778517	Deinococcus-Thermus	Deinococci	Thermales	Thermaceae	Thermus	Thermus amyloliquefaciens	Niujie hot spring in Eryuan County, Yunnan Province, southwest China	Environmental	Aquatic	Sediment	Thermal springs		26.2504	99.9895	2160855	2313
2579779165	Bacteria	Permanent Draft	Plant associated metagenomes--Microbial community diversity and host control of community assembly across model and emerging plant ecological genomics systems.	Microbacterium sp. UNCCL10	DOE Joint Genome Institute (JGI)	2579779165	Actinobacteria	Actinobacteria	Micrococcales	Microbacteriaceae	Microbacterium	Microbacterium sp. UNCCL10									3111058	3017
2582580518	Bacteria	Permanent Draft	Freshwater microbial communities from Lake Mendota and Trout Bog Lake, Wisconsin, USA	Composite genome from Lake Mendota Epilimnion pan-assembly MEint.metabat.112	DOE Joint Genome Institute (JGI)	2582580518	Cyanobacteria	unclassified	unclassified	unclassified	unclassified	unclassified	Lake Mendota, Madison, WI	Environmental	Aquatic	Lentic	Freshwater	Freshwater	43.0983	-89.4053	3123153	2985
2582580520	Bacteria	Permanent Draft	Freshwater microbial communities from Lake Mendota and Trout Bog Lake, Wisconsin, USA	Composite genome from Lake Mendota Epilimnion pan-assembly MEint.metabat.11576	DOE Joint Genome Institute (JGI)	2582580520	Actinobacteria	unclassified	unclassified	unclassified	unclassified	unclassified	Lake Mendota, Madison, WI	Environmental	Aquatic	Lentic	Freshwater	Freshwater	43.0983	-89.4053	1204534	1363
2582580525	Bacteria	Permanent Draft	Freshwater microbial communities from Lake Mendota and Trout Bog Lake, Wisconsin, USA	Composite genome from Lake Mendota Epilimnion pan-assembly MEint.metabat.1300	DOE Joint Genome Institute (JGI)	2582580525	Cyanobacteria	unclassified	unclassified	unclassified	unclassified	unclassified	Lake Mendota, Madison, WI	Environmental	Aquatic	Lentic	Freshwater	Freshwater	43.0983	-89.4053	2333569	2570
2582580530	Bacteria	Permanent Draft	Freshwater microbial communities from Lake Mendota and Trout Bog Lake, Wisconsin, USA	Composite genome from Lake Mendota Epilimnion pan-assembly MEint.metabat.14260	DOE Joint Genome Institute (JGI)	2582580530	Actinobacteria	unclassified	unclassified	unclassified	unclassified	unclassified	Lake Mendota, Madison, WI	Environmental	Aquatic	Lentic	Freshwater	Freshwater	43.0983	-89.4053	1498931	1632
2582580535	Bacteria	Permanent Draft	Freshwater microbial communities from Lake Mendota and Trout Bog Lake, Wisconsin, USA	Composite genome from Lake Mendota Epilimnion pan-assembly MEint.metabat.15824	DOE Joint Genome Institute (JGI)	2582580535	Bacteroidetes	unclassified	unclassified	unclassified	unclassified	unclassified	Lake Mendota, Madison, WI	Environmental	Aquatic	Lentic	Freshwater	Freshwater	43.0983	-89.4053	1897505	1884
2582580548	Bacteria	Permanent Draft	Freshwater microbial communities from Lake Mendota and Trout Bog Lake, Wisconsin, USA	Composite genome from Lake Mendota Epilimnion pan-assembly MEint.metabat.22738	DOE Joint Genome Institute (JGI)	2582580548	Bacteroidetes	unclassified	unclassified	unclassified	unclassified	unclassified	Lake Mendota, Madison, WI	Environmental	Aquatic	Lentic	Freshwater	Freshwater	43.0983	-89.4053	2326823	2119
2582580549	Bacteria	Permanent Draft	Freshwater microbial communities from Lake Mendota and Trout Bog Lake, Wisconsin, USA	Composite genome from Lake Mendota Epilimnion pan-assembly MEint.metabat.2278	DOE Joint Genome Institute (JGI)	2582580549	Bacteroidetes	unclassified	unclassified	unclassified	unclassified	unclassified	Lake Mendota, Madison, WI	Environmental	Aquatic	Lentic	Freshwater	Freshwater	43.0983	-89.4053	2610574	2539
2582580574	Bacteria	Permanent Draft	Freshwater microbial communities from Lake Mendota and Trout Bog Lake, Wisconsin, USA	Composite genome from Lake Mendota Epilimnion pan-assembly MEint.metabat.422	DOE Joint Genome Institute (JGI)	2582580574	Chloroflexi	unclassified	unclassified	unclassified	unclassified	unclassified	Lake Mendota, Madison, WI	Environmental	Aquatic	Lentic	Freshwater	Freshwater	43.0983	-89.4053	749473	818
2582580577	Bacteria	Permanent Draft	Freshwater microbial communities from Lake Mendota and Trout Bog Lake, Wisconsin, USA	Composite genome from Lake Mendota Epilimnion pan-assembly MEint.metabat.4500	DOE Joint Genome Institute (JGI)	2582580577	Cyanobacteria	unclassified	unclassified	unclassified	unclassified	unclassified	Lake Mendota, Madison, WI	Environmental	Aquatic	Lentic	Freshwater	Freshwater	43.0983	-89.4053	2819350	3064
2582580588	Bacteria	Permanent Draft	Freshwater microbial communities from Lake Mendota and Trout Bog Lake, Wisconsin, USA	Composite genome from Lake Mendota Epilimnion pan-assembly MEint.metabat.5983	DOE Joint Genome Institute (JGI)	2582580588	Bacteroidetes	unclassified	unclassified	unclassified	unclassified	unclassified	Lake Mendota, Madison, WI	Environmental	Aquatic	Lentic	Freshwater	Freshwater	43.0983	-89.4053	2908334	2669
2582580616	Bacteria	Permanent Draft	Freshwater microbial communities from Lake Mendota and Trout Bog Lake, Wisconsin, USA	Composite genome from Trout Bog Epilimnion pan-assembly TBepi.metabat.1301	DOE Joint Genome Institute (JGI)	2582580616	Verrucomicrobia	unclassified	unclassified	unclassified	unclassified	unclassified	Trout Bog, Vilas County, Wisconsin, USA	Environmental	Aquatic	Lentic	Freshwater	Freshwater	46.0412	-89.6864	2036179	1943
2582580633	Bacteria	Permanent Draft	Freshwater microbial communities from Lake Mendota and Trout Bog Lake, Wisconsin, USA	Composite genome from Trout Bog Epilimnion pan-assembly TBepi.metabat.3838	DOE Joint Genome Institute (JGI)	2582580633	Proteobacteria	unclassified	unclassified	unclassified	unclassified	unclassified	Trout Bog, Vilas County, Wisconsin, USA	Environmental	Aquatic	Lentic	Freshwater	Freshwater	46.0412	-89.6864	1727630	1869
2582580653	Bacteria	Draft	Freshwater microbial communities from Lake Mendota and Trout Bog Lake, Wisconsin, USA	Composite genome from Trout Bog Hypolimnion pan-assembly TBhypo.metabat.1542	DOE Joint Genome Institute (JGI)	2582580653	Proteobacteria	unclassified	unclassified	unclassified	unclassified	unclassified	Trout Bog, Vilas County, Wisconsin, USA	Environmental	Aquatic	Lentic	Freshwater	Freshwater	46.041	-89.686	3722418	3548
2582580663	Bacteria	Draft	Freshwater microbial communities from Lake Mendota and Trout Bog Lake, Wisconsin, USA	Composite genome from Trout Bog Hypolimnion pan-assembly TBhypo.metabat.2565	DOE Joint Genome Institute (JGI)	2582580663	unclassified	unclassified	unclassified	unclassified	unclassified	unclassified	Trout Bog, Vilas County, Wisconsin, USA	Environmental	Aquatic	Lentic	Freshwater	Freshwater	46.041	-89.686	843861	906
2582580690	Bacteria	Draft	Freshwater microbial communities from Lake Mendota and Trout Bog Lake, Wisconsin, USA	Composite genome from Trout Bog Hypolimnion pan-assembly TBhypo.metabat.4697	DOE Joint Genome Institute (JGI)	2582580690	Bacteroidetes	unclassified	unclassified	unclassified	unclassified	unclassified	Trout Bog, Vilas County, Wisconsin, USA	Environmental	Aquatic	Lentic	Freshwater	Freshwater	46.041	-89.686	2035176	2226
2582580745	Bacteria	Permanent Draft	Genomic Encyclopedia of Type Strains, Phase I: the one thousand microbial genomes (KMG-I) project	Flavisolibacter ginsengisoli DSM 18119	DOE Joint Genome Institute (JGI)	2582580745	Bacteroidetes	Chitinophagia	Chitinophagales	Chitinophagaceae	Flavisolibacter	Flavisolibacter ginsengisoli	Pocheon Province, South Korea	Environmental	Terrestrial	Unclassified	Soil	Soil			4677460	4231
2582581283	Bacteria	Permanent Draft	Populus root and rhizosphere microbial communities from Tennessee, USA	Rhizobium sp. OK665	DOE Joint Genome Institute (JGI)	2582581283	Proteobacteria	Alphaproteobacteria	Rhizobiales	Rhizobiaceae	Rhizobium	Rhizobium sp. OK665									6030556	5747
2582581299	Bacteria	Permanent Draft	Populus root and rhizosphere microbial communities from Tennessee, USA	Rhizobium leguminosarum OV483	DOE Joint Genome Institute (JGI)	2582581299	Proteobacteria	Alphaproteobacteria	Rhizobiales	Rhizobiaceae	Rhizobium	Rhizobium leguminosarum									6518058	6459
2582581306	Bacteria	Permanent Draft	Populus root and rhizosphere microbial communities from Tennessee, USA	Rhizobium sp. YR295	DOE Joint Genome Institute (JGI)	2582581306	Proteobacteria	Alphaproteobacteria	Rhizobiales	Rhizobiaceae	Rhizobium	Rhizobium sp. YR295									6450535	6148
2585427557	Bacteria	Permanent Draft	Sequencing the genomes of 1000 actinobacteria strains	Micromonospora echinospora DSM 1040	DOE Joint Genome Institute (JGI), Pacific Biosciences	2585427557	Actinobacteria	Actinobacteria	Micromonosporales	Micromonosporaceae	Micromonospora	Micromonospora echinospora									7505732	6487
2585427590	Bacteria	Permanent Draft	Populus root and rhizosphere microbial communities from Tennessee, USA	Rhizobium sp. CF048	DOE Joint Genome Institute (JGI)	2585427590	Proteobacteria	Alphaproteobacteria	Rhizobiales	Rhizobiaceae	Rhizobium	Rhizobium sp. CF048									6824633	6702
2585427599	Bacteria	Permanent Draft	Genomes of fifty methylotrophs isolated from Lake Washington	Pseudomonas sp. 11/12A	DOE Joint Genome Institute (JGI)	2585427599	Proteobacteria	Gammaproteobacteria	Pseudomonadales	Pseudomonadaceae	Pseudomonas	Pseudomonas sp. 11/12A	USA: Seattle, Washington	Environmental	Aquatic	Lake	Freshwater	Lake, Sediment enrichment	47.6346	-122.267	6778451	6376
2585428052	Bacteria	Draft	Saline, thermophilic phototrophic and chemotrophic mat microbial communities from various locations in USA and Mexico	Porphyrobacter sp.	DOE Joint Genome Institute (JGI)	2585428052	Proteobacteria	Alphaproteobacteria	Sphingomonadales	Erythrobacteraceae	Porphyrobacter	unclassified	Pacific Northwest National Laboratory, Washington, USA	Environmental	Aquatic	Hypersaline	Non-marine Saline and Alkaline	Hypersaline mat enrichment	46.3492	-119.281	3036783	2929
2585428083	Bacteria	Permanent Draft	Genomic Encyclopedia of Archaeal and Bacterial Type Strains, Phase II (KMG-II): from individual species to whole genera	Prevotella oulorum ATCC 43324	DOE Joint Genome Institute (JGI)	2585428083	Bacteroidetes	Bacteroidia	Bacteroidales	Prevotellaceae	Prevotella	Prevotella oulorum		Host-associated	Human	Oral cavity	Digestive system				2840943	2580
2585428098	Bacteria	Permanent Draft	Sequencing of Potential Lignin Degrading Lysinibacillus isolates	Lysinibacillus sp. SG8	DOE Joint Genome Institute (JGI)	2585428098	Firmicutes	Bacilli	Bacillales	Bacillaceae	Lysinibacillus	Lysinibacillus sp. SG8									4715237	4716
2585428141	Bacteria	Permanent Draft	Genomic Encyclopedia of Archaeal and Bacterial Type Strains, Phase II (KMG-II): from individual species to whole genera	Pilibacter termitis ATCC BAA-1030	DOE Joint Genome Institute (JGI)	2585428141	Firmicutes	Bacilli	Lactobacillales	Enterococcaceae	Pilibacter	Pilibacter termitis		Host-associated	Insecta	Unclassified	Unclassified	Termite gut			2794241	2624
2585428156	Bacteria	Permanent Draft	Genomic Encyclopedia of Type Strains, Phase I: the one thousand microbial genomes (KMG-I) project	Desulfatibacillum alkenivorans DSM 16219	DOE Joint Genome Institute (JGI)	2585428156	Proteobacteria	Deltaproteobacteria	Desulfobacterales	Desulfobacteraceae	Desulfatibacillum	Desulfatibacillum alkenivorans	Fos harbour	Engineered	Wastewater	Unclassified	Unclassified	Sediment, Sewage plant			6467702	5303
2585428182	Bacteria	Permanent Draft	Populus root and rhizosphere microbial communities from Tennessee, USA	Chryseobacterium sp. YR477	DOE Joint Genome Institute (JGI)	2585428182	Bacteroidetes	Flavobacteriia	Flavobacteriales	Weeksellaceae	Chryseobacterium	Chryseobacterium sp. YR477									5007281	4597
2585428189	Bacteria	Permanent Draft	Genomic Encyclopedia of Type Strains, Phase I: the one thousand microbial genomes (KMG-I) project	Desulfotomaculum aeronauticum DSM 10349	DOE Joint Genome Institute (JGI)	2585428189	Firmicutes	Clostridia	Clostridiales	Peptococcaceae	Desulfotomaculum	Desulfotomaculum aeronauticum		Engineered	Bioremediation	Unclassified	Metal				4020963	4003
2585428192	Bacteria	Permanent Draft	Genomic Encyclopedia of Type Strains, Phase I: the one thousand microbial genomes (KMG-I) project	Hymenobacter psychrotolerans DSM 18569	DOE Joint Genome Institute (JGI)	2585428192	Bacteroidetes	Cytophagia	Cytophagales	Hymenobacteraceae	Hymenobacter	Hymenobacter psychrotolerans	Beilu river basin, Qinghai--Tibet Plateau permafrost region	Environmental	Terrestrial	Unclassified	Soil	Permafrost sediment			4767747	4285
2588254271	Bacteria	Permanent Draft	Genomic Encyclopedia of Archaeal and Bacterial Type Strains, Phase II (KMG-II): from individual species to whole genera	Mycoplasma testudineum ATCC 700618	DOE Joint Genome Institute (JGI)	2588254271	Tenericutes	Mollicutes	Mycoplasmatales	Mycoplasmataceae	Mycoplasma	Mycoplasma testudineum		Host-associated	Mammals	Nasopharyngeal	Respiratory system				954967	838
2590828816	Bacteria	Permanent Draft	A large-scale integrated study on North Sea by COGITO (Coastal Microbe Genomic & Taxonomic Observatory)	Arenibacter palladensis MAR_2009_79	DOE Joint Genome Institute (JGI)	2590828816	Bacteroidetes	Flavobacteriia	Flavobacteriales	Flavobacteriaceae	Arenibacter	Arenibacter palladensis							55.0255	8.4567	5354411	4450
2593339139	Bacteria	Permanent Draft	A large-scale integrated study on North Sea by COGITO (Coastal Microbe Genomic & Taxonomic Observatory)	Maribacter sp. MAR_2009_72	DOE Joint Genome Institute (JGI)	2593339139	Bacteroidetes	Flavobacteriia	Flavobacteriales	Flavobacteriaceae	Maribacter	Maribacter sp. MAR_2009_72									4347041	3736
2593339140	Bacteria	Permanent Draft	A large-scale integrated study on North Sea by COGITO (Coastal Microbe Genomic & Taxonomic Observatory)	Olleya sp. Hel_I_94	DOE Joint Genome Institute (JGI)	2593339140	Bacteroidetes	Flavobacteriia	Flavobacteriales	Flavobacteriaceae	Olleya	Olleya sp. Hel_I_94									3564561	3331
2593339146	Bacteria	Permanent Draft	The Hungate 1000. A catalogue of reference genomes from the rumen microbiome.	Ruminococcus flavefaciens YRD2003	DOE Joint Genome Institute (JGI)	2593339146	Firmicutes	Clostridia	Clostridiales	Ruminococcaceae	Ruminococcus	Ruminococcus flavefaciens									3560550	3115
2593339154	Bacteria	Permanent Draft	The Hungate 1000. A catalogue of reference genomes from the rumen microbiome.	Lachnospiraceae bacterium XPB1003	DOE Joint Genome Institute (JGI)	2593339154	Firmicutes	Clostridia	Clostridiales	Lachnospiraceae	unclassified	Lachnospiraceae bacterium XPB1003									3145544	2896
2593339181	Bacteria	Draft	Freshwater microbial communities from Lake Mendota and Trout Bog Lake, Wisconsin, USA	Composite genome from Trout Bog Hypolimnion pan-assembly TBhypo.metabat.2519.v2	DOE Joint Genome Institute (JGI)	2593339181	Verrucomicrobia	unclassified	unclassified	unclassified	unclassified	unclassified	Trout Bog, Vilas County, Wisconsin, USA	Environmental	Aquatic	Lentic	Freshwater	Freshwater	46.041	-89.686	1808963	1654
2593339184	Bacteria	Draft	Freshwater microbial communities from Lake Mendota and Trout Bog Lake, Wisconsin, USA	Composite genome from Trout Bog Hypolimnion pan-assembly TBhypo.metabat.3520.v2	DOE Joint Genome Institute (JGI)	2593339184	Chlorobi	unclassified	unclassified	unclassified	unclassified	unclassified	Trout Bog, Vilas County, Wisconsin, USA	Environmental	Aquatic	Lentic	Freshwater	Freshwater	46.041	-89.686	2156671	2242
2593339268	Bacteria	Permanent Draft	The Hungate 1000. A catalogue of reference genomes from the rumen microbiome.	Pseudobutyrivibrio sp. C4	DOE Joint Genome Institute (JGI)	2593339268	Firmicutes	Clostridia	Clostridiales	Lachnospiraceae	Pseudobutyrivibrio	Pseudobutyrivibrio sp. C4									2919653	2749
2593339288	Bacteria	Permanent Draft	Genomic Encyclopedia of Archaeal and Bacterial Type Strains, Phase II (KMG-II): from individual species to whole genera	Algoriphagus ratkowskyi DSM 22686	DOE Joint Genome Institute (JGI)	2593339288	Bacteroidetes	Cytophagia	Cytophagales	Cyclobacteriaceae	Algoriphagus	Algoriphagus ratkowskyi		Host-associated	Unclassified	Unclassified	Unclassified				4994706	4313
2593339295	Bacteria	Permanent Draft	Genomic Encyclopedia of Archaeal and Bacterial Type Strains, Phase II (KMG-II): from individual species to whole genera	Oceanimonas baumannii DSM 15594	DOE Joint Genome Institute (JGI)	2593339295	Proteobacteria	Gammaproteobacteria	Aeromonadales	Aeromonadaceae	Oceanimonas	Oceanimonas baumannii		Environmental	Terrestrial	Unclassified	Unclassified				3749952	3613
2593339303	Bacteria	Permanent Draft	Genomic Encyclopedia of Archaeal and Bacterial Type Strains, Phase II (KMG-II): from individual species to whole genera	Mesonia algae DSM 15361	DOE Joint Genome Institute (JGI)	2593339303	Bacteroidetes	Flavobacteriia	Flavobacteriales	Flavobacteriaceae	Mesonia	Mesonia algae		Host-associated	Unclassified	Unclassified	Unclassified				3088900	2930
2595698215	Bacteria	Permanent Draft	Plant associated metagenomes--Microbial community diversity and host control of community assembly across model and emerging plant ecological genomics systems.	Curtobacterium sp. UNCCL20	DOE Joint Genome Institute (JGI)	2595698215	Actinobacteria	Actinobacteria	Micrococcales	Microbacteriaceae	Curtobacterium	Curtobacterium sp. UNCCL20									3853880	3693
2595698228	Bacteria	Permanent Draft	The Hungate 1000. A catalogue of reference genomes from the rumen microbiome.	Succinivibrio dextrinosolvens ACV-10	DOE Joint Genome Institute (JGI)	2595698228	Proteobacteria	Gammaproteobacteria	Aeromonadales	Succinivibrionaceae	Succinivibrio	Succinivibrio dextrinosolvens									2961737	2638
2595699008	Bacteria	Permanent Draft	Genomic Encyclopedia of Type Strains, Phase I: the one thousand microbial genomes (KMG-I) project	Aquamicrobium aerolatum DSM 21857	DOE Joint Genome Institute (JGI)	2595699008	Proteobacteria	Alphaproteobacteria	Rhizobiales	Phyllobacteriaceae	Aquamicrobium	Aquamicrobium aerolatum	Germany					Air			3640212	3580
2596583540	Bacteria	Permanent Draft	Genomic Encyclopedia of Type Strains, Phase I: the one thousand microbial genomes (KMG-I) project	Megasphaera paucivorans DSM 16981	DOE Joint Genome Institute (JGI)	2596583540	Firmicutes	Negativicutes	Veillonellales	Veillonellaceae	Megasphaera	Megasphaera paucivorans	Italy					Aquatic			2912276	2816
2596583544	Bacteria	Permanent Draft	Genomic Encyclopedia of Type Strains, Phase I: the one thousand microbial genomes (KMG-I) project	Sedimentibacter saalensis DSM 13558	DOE Joint Genome Institute (JGI)	2596583544	Firmicutes	Tissierellia	unclassified	unclassified	Sedimentibacter	Sedimentibacter saalensis	Saale River, Germany					Aquatic, Freshwater sediment	51.4931	11.9502	3834552	3632
2596583547	Bacteria	Permanent Draft	Genomic Encyclopedia of Type Strains, Phase III (KMG-III): the genomes of soil and plant-associated and newly described type strains	Flavobacterium saliperosum CGMCC 1.3801	DOE Joint Genome Institute (JGI)	2596583547	Bacteroidetes	Flavobacteriia	Flavobacteriales	Flavobacteriaceae	Flavobacterium	Flavobacterium saliperosum									2890139	2801
2596583584	Bacteria	Permanent Draft	Genomic Encyclopedia of Type Strains, Phase III (KMG-III): the genomes of soil and plant-associated and newly described type strains	Pseudomonas duriflava CGMCC 1.6858	DOE Joint Genome Institute (JGI)	2596583584	Proteobacteria	Gammaproteobacteria	Pseudomonadales	Pseudomonadaceae	Pseudomonas	Pseudomonas duriflava	China: Taklimaken Desert, Xinjiang Province	Environmental	Terrestrial	Unclassified	Soil	Desert soil	34.9074	78.5522	4976003	4756
2596583685	Bacteria	Permanent Draft	Genomic Encyclopedia of Archaeal and Bacterial Type Strains, Phase II (KMG-II): from individual species to whole genera	Acetobacter peroxydans ATCC 12874	DOE Joint Genome Institute (JGI)	2596583685	Proteobacteria	Alphaproteobacteria	Rhodospirillales	Acetobacteraceae	Acetobacter	Acetobacter peroxydans									2712795	2535
2596583703	Bacteria	Permanent Draft	Genomic Encyclopedia of Archaeal and Bacterial Type Strains, Phase II (KMG-II): from individual species to whole genera	Sporosarcina newyorkensis DSM 23966	DOE Joint Genome Institute (JGI)	2596583703	Firmicutes	Bacilli	Bacillales	Planococcaceae	Sporosarcina	Sporosarcina newyorkensis									3602225	3681
2597490352	Bacteria	Permanent Draft	Genomic Encyclopedia of Archaeal and Bacterial Type Strains, Phase II (KMG-II): from individual species to whole genera	Azotobacter beijerinckii DSM 381	DOE Joint Genome Institute (JGI)	2597490352	Proteobacteria	Gammaproteobacteria	Pseudomonadales	Pseudomonadaceae	Azotobacter	Azotobacter beijerinckii									4923018	4865
2599185203	Bacteria	Permanent Draft	Genomic Encyclopedia of Archaeal and Bacterial Type Strains, Phase II (KMG-II): from individual species to whole genera	Geodermatophilus africanus DSM 45422	DOE Joint Genome Institute (JGI)	2599185203	Actinobacteria	Actinobacteria	Geodermatophilales	Geodermatophilaceae	Geodermatophilus	Geodermatophilus africanus		Environmental	Terrestrial	Sand	Soil				5471205	5214
2599185213	Bacteria	Permanent Draft	Genomic Encyclopedia of Type Strains, Phase I: the one thousand microbial genomes (KMG-I) project	Microbulbifer thermotolerans DSM 19189	DOE Joint Genome Institute (JGI)	2599185213	Proteobacteria	Gammaproteobacteria	Cellvibrionales	Microbulbiferaceae	Microbulbifer	Microbulbifer thermotolerans	Japan, Suruga Bay					Marine sediment			3925814	3380
2599185220	Bacteria	Permanent Draft	Genomic Encyclopedia of Type Strains, Phase I: the one thousand microbial genomes (KMG-I) project	Thermosediminibacter litoriperuensis DSM 16647	DOE Joint Genome Institute (JGI)	2599185220	Firmicutes	Clostridia	Thermosediminibacterales	Thermosediminibacteraceae	Thermosediminibacter	Thermosediminibacter litoriperuensis		Environmental	Aquatic	Sediment	Marine	Deep sea, Marine sediment			2344789	2487
2599185236	Bacteria	Permanent Draft	Comparative genomics of bacterial root endophytes of switchgrass collected from native prairies over two seasons	Rhizobium sp. NFR07	DOE Joint Genome Institute (JGI)	2599185236	Proteobacteria	Alphaproteobacteria	Rhizobiales	Rhizobiaceae	Rhizobium	Rhizobium sp. NFR07		Host-associated	Plants	Rhizoplane	Roots				6875203	6661
2599185238	Bacteria	Permanent Draft	Genomic Encyclopedia of Type Strains, Phase I: the one thousand microbial genomes (KMG-I) project	Nereida ignava DSM 16309	DOE Joint Genome Institute (JGI)	2599185238	Proteobacteria	Alphaproteobacteria	Rhodobacterales	Rhodobacteraceae	Nereida	Nereida ignava	2-3&#8197;miles off the Mediterranean coast near Valencia, Spain	Environmental	Aquatic	Unclassified	Marine	Aquatic, Marine, Sea water	39.44	-0.31	2837944	2882
2599185304	Bacteria	Permanent Draft	Comparative genomics of bacterial root endophytes of switchgrass collected from native prairies over two seasons	Pseudomonas sp. NFACC47-1	DOE Joint Genome Institute (JGI)	2599185304	Proteobacteria	Gammaproteobacteria	Pseudomonadales	Pseudomonadaceae	Pseudomonas	Pseudomonas sp. NFACC47-1		Host-associated	Plants	Rhizoplane	Roots		36.8114	-98.0218	5951361	5279
2599185305	Bacteria	Permanent Draft	Comparative genomics of bacterial root endophytes of switchgrass collected from native prairies over two seasons	Pseudomonas sp. NFACC07-1	DOE Joint Genome Institute (JGI)	2599185305	Proteobacteria	Gammaproteobacteria	Pseudomonadales	Pseudomonadaceae	Pseudomonas	Pseudomonas sp. NFACC07-1		Host-associated	Plants	Rhizoplane	Roots		36.7424	-96.3636	6748700	6128
2599185314	Bacteria	Permanent Draft	Comparative genomics of bacterial root endophytes of switchgrass collected from native prairies over two seasons	Pseudomonas sp. NFACC23-1	DOE Joint Genome Institute (JGI)	2599185314	Proteobacteria	Gammaproteobacteria	Pseudomonadales	Pseudomonadaceae	Pseudomonas	Pseudomonas sp. NFACC23-1		Host-associated	Plants	Rhizoplane	Roots		36.7518	-98.129	6621749	6082
2600255283	Bacteria	Permanent Draft	Comparative genomics of bacterial root endophytes of switchgrass collected from native prairies over two seasons	Pseudomonas sp. NFR16	DOE Joint Genome Institute (JGI)	2600255283	Proteobacteria	Gammaproteobacteria	Pseudomonadales	Pseudomonadaceae	Pseudomonas	Pseudomonas sp. NFR16		Host-associated	Plants	Rhizoplane	Roots				6061572	5518
2600255303	Bacteria	Permanent Draft	Comparative genomics of bacterial root endophytes of switchgrass collected from native prairies over two seasons	Klebsiella sp. NFIX36	DOE Joint Genome Institute (JGI)	2600255303	Proteobacteria	Gammaproteobacteria	Enterobacterales	Enterobacteriaceae	Klebsiella	Klebsiella sp. NFIX36		Host-associated	Plants	Rhizoplane	Roots		36.8101	-98.0833	5219315	4911
2600255343	Bacteria	Permanent Draft	Kryptonia, defining a new bacterial candidate phylum from geothermal springs	Candidatus Kryptonium thompsoni JGI-10 (unscreened)	DOE Joint Genome Institute (JGI)	2600255343	Candidatus Kryptonia	unclassified	unclassified	unclassified	Candidatus Kryptonium	Candidatus Kryptonium thompsoni	Dewar Creek, British Columbia, Canada	Environmental	Aquatic	Hot (42-90C)	Thermal springs		49.9543	-116.515	1566745	1560
2600255345	Bacteria	Permanent Draft	Kryptonia, defining a new bacterial candidate phylum from geothermal springs	Candidatus Chrysopegis Kryptomonas JGI-23 (unscreened)	DOE Joint Genome Institute (JGI)	2600255345	unclassified	unclassified	unclassified	unclassified	unclassified	unclassified	Jinze pool, Ruidian geothermal field, Tengchong County, Yunnan Province, China	Environmental	Aquatic	Hot (42-90C)	Thermal springs				2070112	1980
2600255349	Bacteria	Permanent Draft	Kryptonia, defining a new bacterial candidate phylum from geothermal springs	Candidatus Kryptonium thompsoni JGI-13 (unscreened)	DOE Joint Genome Institute (JGI)	2600255349	Candidatus Kryptonia	unclassified	unclassified	unclassified	Candidatus Kryptonium	Candidatus Kryptonium thompsoni	Dewar Creek, British Columbia, Canada	Environmental	Aquatic	Hot (42-90C)	Thermal springs		49.9543	-116.515	2244233	2219
2600255388	Bacteria	Permanent Draft	Kryptonia, defining a new bacterial candidate phylum from geothermal springs	Candidatus Kryptonium thompsoni JGI-15 (unscreened)	DOE Joint Genome Institute (JGI)	2600255388	Candidatus Kryptonia	unclassified	unclassified	unclassified	Candidatus Kryptonium	Candidatus Kryptonium thompsoni	Dewar Creek, British Columbia, Canada	Environmental	Aquatic	Hot (42-90C)	Thermal springs		49.9543	-116.515	1972077	1940
2602042052	Bacteria	Permanent Draft	Comparative genomics of bacterial root endophytes of switchgrass collected from native prairies over two seasons	Klebsiella sp. NFIX18	DOE Joint Genome Institute (JGI)	2602042052	Proteobacteria	Gammaproteobacteria	Enterobacterales	Enterobacteriaceae	Klebsiella	Klebsiella sp. NFIX18		Host-associated	Plants	Rhizoplane	Roots		36.6442	-96.3964	5215873	4968
2602042107	Bacteria	Permanent Draft	Comparative genomics of bacterial root endophytes of switchgrass collected from native prairies over two seasons	Bradyrhizobium sp. NFR13	DOE Joint Genome Institute (JGI)	2602042107	Proteobacteria	Alphaproteobacteria	Rhizobiales	Bradyrhizobiaceae	Bradyrhizobium	Bradyrhizobium sp. NFR13		Host-associated	Plants	Rhizoplane	Roots				6226103	5963
2603880186	Bacteria	Permanent Draft	Metagenomic and metatranscriptomic analysis of forest soil communities across North America	Variovorax sp. 770b2	DOE Joint Genome Institute (JGI)	2603880186	Proteobacteria	Betaproteobacteria	Burkholderiales	Comamonadaceae	Variovorax	Variovorax sp. 770b2		Environmental	Terrestrial	Loam	Soil				7453785	6918
2603880211	Bacteria	Permanent Draft	Comparative genomics of bacterial root endophytes of switchgrass collected from native prairies over two seasons	Klebsiella sp. NFIX24	DOE Joint Genome Institute (JGI)	2603880211	Proteobacteria	Gammaproteobacteria	Enterobacterales	Enterobacteriaceae	Klebsiella	Klebsiella sp. NFIX24		Host-associated	Plants	Rhizoplane	Roots		36.8134	-96.4397	5284226	5074
2606217191	Bacteria	Permanent Draft	Reference genomes for abundant freshwater taxa	actinobacterium SCGC AAA028-G02 (contamination screened)	DOE Joint Genome Institute (JGI)	2606217191	Actinobacteria	Actinobacteria	unclassified	unclassified	unclassified	actinobacterium SCGC AAA028-G02									1231401	1251
2606217737	Bacteria	Permanent Draft	The Hungate 1000. A catalogue of reference genomes from the rumen microbiome.	Pseudobutyrivibrio sp. UC1225	DOE Joint Genome Institute (JGI)	2606217737	Firmicutes	Clostridia	Clostridiales	Lachnospiraceae	Pseudobutyrivibrio	Pseudobutyrivibrio sp. UC1225		Host-associated	Mammals	Stomach	Digestive system				3371868	3103
2606217744	Bacteria	Permanent Draft	Aquatic microbiome from duckweeds obtained from Rutgers Duckweed Stock Cooperative (RDSC)	Bacillus sp. RU9509.4	DOE Joint Genome Institute (JGI)	2606217744	Firmicutes	Bacilli	Bacillales	Bacillaceae	Bacillus	Bacillus sp. ru9509.4									3706009	3868
2606217805	Bacteria	Permanent Draft	The Hungate 1000. A catalogue of reference genomes from the rumen microbiome.	Bacillus cereus KPR-7A	DOE Joint Genome Institute (JGI)	2606217805	Firmicutes	Bacilli	Bacillales	Bacillaceae	Bacillus	Bacillus cereus		Host-associated	Mammals	Stomach	Digestive system				5796785	5963
2609459712	Bacteria	Permanent Draft	Populus root and rhizosphere microbial communities from Tennessee, USA	Pseudomonas sp. OK602	DOE Joint Genome Institute (JGI)	2609459712	Proteobacteria	Gammaproteobacteria	Pseudomonadales	Pseudomonadaceae	Pseudomonas	Pseudomonas sp. ok602									5289324	4854
2609459760	Bacteria	Permanent Draft	Populus root and rhizosphere microbial communities from Tennessee, USA	Microbacterium sp. CF046	DOE Joint Genome Institute (JGI)	2609459760	Actinobacteria	Actinobacteria	Micrococcales	Microbacteriaceae	Microbacterium	Microbacterium sp. cf046									3993808	3721
2615840528	Bacteria	Permanent Draft	Microbial Interactions in Extremophilic Mat Communities	Vibrio sp. ES.051	DOE Joint Genome Institute (JGI)	2615840528	Proteobacteria	Gammaproteobacteria	Vibrionales	Vibrionaceae	Vibrio	Vibrio sp.									4294992	4072
2615840536	Bacteria	Permanent Draft	Populus root and rhizosphere microbial communities from Tennessee, USA	Arthrobacter sp. CF158	DOE Joint Genome Institute (JGI)	2615840536	Actinobacteria	Actinobacteria	Micrococcales	Micrococcaceae	Arthrobacter	Arthrobacter sp. cf158									5103453	4776
2615840594	Bacteria	Permanent Draft	Populus root and rhizosphere microbial communities from Tennessee, USA	Bacillus sp. YR331	DOE Joint Genome Institute (JGI)	2615840594	Firmicutes	Bacilli	Bacillales	Bacillaceae	Bacillus	Bacillus sp. yr331									5517600	5629
2615840609	Bacteria	Permanent Draft	Genomic Encyclopedia of Type Strains, Phase III (KMG-III): the genomes of soil and plant-associated and newly described type strains	Rhizobium hainanense CCBAU 57015	DOE Joint Genome Institute (JGI)	2615840609	Proteobacteria	Alphaproteobacteria	Rhizobiales	Rhizobiaceae	Rhizobium	Rhizobium hainanense									7252624	6833
2615840638	Bacteria	Permanent Draft	Populus root and rhizosphere microbial communities from Tennessee, USA	Arthrobacter sp. YR096	DOE Joint Genome Institute (JGI)	2615840638	Actinobacteria	Actinobacteria	Micrococcales	Micrococcaceae	Arthrobacter	Arthrobacter sp. yr096									4959286	4629
2616644810	Bacteria	Permanent Draft	Genomic Encyclopedia of Archaeal and Bacterial Type Strains, Phase II (KMG-II): from individual species to whole genera	Reichenbachiella agariperforans DSM 26134	DOE Joint Genome Institute (JGI)	2616644810	Bacteroidetes	Cytophagia	Cytophagales	Reichenbachiellaceae	Reichenbachiella	Reichenbachiella agariperforans		Environmental	Aquatic	Unclassified	Marine				5034103	4069
2616644813	Bacteria	Permanent Draft	Genomic Encyclopedia of Archaeal and Bacterial Type Strains, Phase II (KMG-II): from individual species to whole genera	Sulfitobacter dubius DSM 16472	DOE Joint Genome Institute (JGI)	2616644813	Proteobacteria	Alphaproteobacteria	Rhodobacterales	Rhodobacteraceae	Sulfitobacter	Sulfitobacter dubius		Host-associated	Plants	Unclassified	Unclassified				3671544	3617
2616644819	Bacteria	Permanent Draft	Bacterial and archaeal communities from various locations to study Microbial Dark Matter (Phase II)	Omnitrophica bacterium JGI MDM2 000217CP-H20 (unscreened)	DOE Joint Genome Institute (JGI)	2616644819	Candidatus Omnitrophica	unclassified	unclassified	unclassified	unclassified	Omnitrophica bacterium JGI MDM2 000217CP-H20	Netherlands	Environmental	Aquatic	Drinking water	Freshwater				390657	444
2616644825	Bacteria	Permanent Draft	Bacterial and archaeal communities from various locations to study Microbial Dark Matter (Phase II)	WPS-2 bacterium JGI MDM2-000215CP-I16 (contamination screened)	DOE Joint Genome Institute (JGI)	2616644825	Candidatus Eremiobacteraeota	unclassified	unclassified	unclassified	unclassified	unclassified	Canada: Banff	Environmental	Terrestrial	Unclassified	Soil		51.1769	-115.603	323704	357
2616644846	Bacteria	Permanent Draft	Genomic Encyclopedia of Type Strains, Phase III (KMG-III): the genomes of soil and plant-associated and newly described type strains	Kosakonia oryziphila REICA_142	DOE Joint Genome Institute (JGI)	2616644846	Proteobacteria	Gammaproteobacteria	Enterobacterales	Enterobacteriaceae	Kosakonia	Kosakonia oryziphila									4814900	4841
2616644934	Bacteria	Permanent Draft	Bacterial and archaeal communities from various locations to study Microbial Dark Matter (Phase II)	WPS-2 bacterium JGI MDM2-000215CP-F4 (contamination screened)	DOE Joint Genome Institute (JGI)	2616644934	Candidatus Eremiobacteraeota	unclassified	unclassified	unclassified	unclassified	unclassified	Canada: Banff	Environmental	Terrestrial	Unclassified	Soil		51.1769	-115.603	472261	487
2617270731	Bacteria	Permanent Draft	Genomic Encyclopedia of Archaeal and Bacterial Type Strains, Phase II (KMG-II): from individual species to whole genera	Muricauda zhangzhouensis DSM 25030	DOE Joint Genome Institute (JGI)	2617270731	Bacteroidetes	Flavobacteriia	Flavobacteriales	Flavobacteriaceae	Muricauda	Muricauda zhangzhouensis		Environmental	Aquatic	Unclassified	Sediment				3744005	3393
2617270762	Bacteria	Permanent Draft	Genomic Encyclopedia of Type Strains, Phase III (KMG-III): the genomes of soil and plant-associated and newly described type strains	Sphingomonas rubra CGMCC 1.9113	DOE Joint Genome Institute (JGI)	2617270762	Proteobacteria	Alphaproteobacteria	Sphingomonadales	Sphingomonadaceae	Sphingomonas	Sphingomonas rubra									3200202	3159
2617270781	Bacteria	Permanent Draft	Genomic Encyclopedia of Type Strains, Phase III (KMG-III): the genomes of soil and plant-associated and newly described type strains	Flavobacterium urumqiense CGMCC 1.9230	DOE Joint Genome Institute (JGI)	2617270781	Bacteroidetes	Flavobacteriia	Flavobacteriales	Flavobacteriaceae	Flavobacterium	Flavobacterium urumqiense									3439151	3245
2617270788	Bacteria	Permanent Draft	Genomic Encyclopedia of Type Strains, Phase III (KMG-III): the genomes of soil and plant-associated and newly described type strains	Gracilibacillus ureilyticus CGMCC 1.7727	DOE Joint Genome Institute (JGI)	2617270788	Firmicutes	Bacilli	Bacillales	Bacillaceae	Gracilibacillus	Gracilibacillus ureilyticus									4071593	4074
2617270827	Bacteria	Permanent Draft	Genomic Encyclopedia of Archaeal and Bacterial Type Strains, Phase II (KMG-II): from individual species to whole genera	Litoreibacter albidus DSM 26922	DOE Joint Genome Institute (JGI)	2617270827	Proteobacteria	Alphaproteobacteria	Rhodobacterales	Rhodobacteraceae	Litoreibacter	Litoreibacter albidus		Environmental	Aquatic	Unclassified	Marine				3580729	3582
2617270834	Bacteria	Permanent Draft	Sequencing the genomes of 1000 actinobacteria strains	Micromonospora narathiwatensis DSM 45248	DOE Joint Genome Institute (JGI)	2617270834	Actinobacteria	Actinobacteria	Micromonosporales	Micromonosporaceae	Micromonospora	Micromonospora narathiwatensis		Environmental	Terrestrial	Unclassified	Soil				6611957	5928
2617270859	Bacteria	Permanent Draft	Genomic Encyclopedia of Archaeal and Bacterial Type Strains, Phase II (KMG-II): from individual species to whole genera	Thalassococcus halodurans DSM 26915	DOE Joint Genome Institute (JGI)	2617270859	Proteobacteria	Alphaproteobacteria	Rhodobacterales	Rhodobacteraceae	Thalassococcus	Thalassococcus halodurans		Host-associated	Porifera	Unclassified	Sponge				3971912	3928
2617270885	Bacteria	Permanent Draft	Genomic Encyclopedia of Type Strains, Phase III (KMG-III): the genomes of soil and plant-associated and newly described type strains	Rhizobium oryzae CGMCC 1.7048	DOE Joint Genome Institute (JGI)	2617270885	Proteobacteria	Alphaproteobacteria	Rhizobiales	Rhizobiaceae	Rhizobium	Rhizobium oryzae									5388788	4842
2617270908	Bacteria	Permanent Draft	Genomic Encyclopedia of Type Strains, Phase III (KMG-III): the genomes of soil and plant-associated and newly described type strains	Methylorubrum salsuginis CGMCC 1.6474	DOE Joint Genome Institute (JGI)	2617270908	Proteobacteria	Alphaproteobacteria	Rhizobiales	Methylobacteriaceae	Methylorubrum	Methylorubrum salsuginis									5323773	5089
2617270910	Bacteria	Permanent Draft	Genomic Encyclopedia of Type Strains, Phase III (KMG-III): the genomes of soil and plant-associated and newly described type strains	Salibacterium qingdaonense CGMCC 1.6134	DOE Joint Genome Institute (JGI)	2617270910	Firmicutes	Bacilli	Bacillales	Bacillaceae	Salibacterium	Salibacterium qingdaonense									3516738	3621
2617270929	Bacteria	Permanent Draft	Genomic Encyclopedia of Type Strains, Phase III (KMG-III): the genomes of soil and plant-associated and newly described type strains	Marinobacter segnicrescens CGMCC 1.6489	DOE Joint Genome Institute (JGI)	2617270929	Proteobacteria	Gammaproteobacteria	Alteromonadales	Alteromonadaceae	Marinobacter	Marinobacter segnicrescens									4218891	3966
2619618819	Bacteria	Permanent Draft	Genomic Encyclopedia of Type Strains, Phase III (KMG-III): the genomes of soil and plant-associated and newly described type strains	Erythrobacter nanhaisediminis CGMCC 1.7715	DOE Joint Genome Institute (JGI)	2619618819	Proteobacteria	Alphaproteobacteria	Sphingomonadales	Erythrobacteraceae	Qipengyuania	Qipengyuania nanhaisediminis									2899438	2900
2619618868	Bacteria	Permanent Draft	Four anaerobic lignin-degrading bacteria isolated from Puerto Rico tropical forest soils	Rhizobium sp. AN6A	DOE Joint Genome Institute (JGI)	2619618868	Proteobacteria	Alphaproteobacteria	Rhizobiales	Rhizobiaceae	Rhizobium	Rhizobium sp. AN6A									5625739	5305
2619618958	Bacteria	Permanent Draft	Creating a successional model for carbon remediation in the Gulf of Mexico	Marinobacter sp. DSM 26671	DOE Joint Genome Institute (JGI)	2619618958	Proteobacteria	Gammaproteobacteria	Alteromonadales	Alteromonadaceae	Marinobacter	Marinobacter sp. DSM 26671									4867885	4490
2619619009	Bacteria	Permanent Draft	Genomic Encyclopedia of Archaeal and Bacterial Type Strains, Phase II (KMG-II): from individual species to whole genera	Marinilactibacillus psychrotolerans DSM 19582	DOE Joint Genome Institute (JGI)	2619619009	Firmicutes	Bacilli	Lactobacillales	Carnobacteriaceae	Marinilactibacillus	Marinilactibacillus psychrotolerans		Host-associated	Algae	Unclassified	Unclassified				2508584	2463
2619619010	Bacteria	Permanent Draft	Genomic Encyclopedia of Archaeal and Bacterial Type Strains, Phase II (KMG-II): from individual species to whole genera	Dyadobacter soli DSM 25329	DOE Joint Genome Institute (JGI)	2619619010	Bacteroidetes	Cytophagia	Cytophagales	Cytophagaceae	Dyadobacter	Dyadobacter soli		Environmental	Terrestrial	Unclassified	Soil				8744781	7354
2619619032	Bacteria	Permanent Draft	Genomic Encyclopedia of Archaeal and Bacterial Type Strains, Phase II (KMG-II): from individual species to whole genera	Archangium gephyra DSM 2261	DOE Joint Genome Institute (JGI)	2619619032	Proteobacteria	Deltaproteobacteria	Myxococcales	Archangiaceae	Archangium	Archangium gephyra		Environmental	Terrestrial	Unclassified	Soil	Soil			12433659	9939
2619619036	Bacteria	Permanent Draft	Genomic Encyclopedia of Archaeal and Bacterial Type Strains, Phase II (KMG-II): from individual species to whole genera	Fervidobacterium changbaicum DSM 17883	DOE Joint Genome Institute (JGI)	2619619036	Thermotogae	Thermotogae	Thermotogales	Fervidobacteriaceae	Fervidobacterium	Fervidobacterium changbaicum		Environmental	Aquatic	Unclassified	Unclassified	Aquatic, Hot spring			2184031	2078
2622736423	Bacteria	Permanent Draft	Genomic Encyclopedia of Archaeal and Bacterial Type Strains, Phase II (KMG-II): from individual species to whole genera	Aerococcus suis DSM 21500	DOE Joint Genome Institute (JGI)	2622736423	Firmicutes	Bacilli	Lactobacillales	Aerococcaceae	Aerococcus	Aerococcus suis		Engineered	Food production	Unclassified	Unclassified				1382195	1367
2622736502	Bacteria	Permanent Draft	Genomic Encyclopedia of Archaeal and Bacterial Type Strains, Phase II (KMG-II): from individual species to whole genera	Aquimarina spongiae DSM 22623	DOE Joint Genome Institute (JGI)	2622736502	Bacteroidetes	Flavobacteriia	Flavobacteriales	Flavobacteriaceae	Aquimarina	Aquimarina spongiae		Host-associated	Porifera	Unclassified	Sponge				5345319	4767
2622736511	Bacteria	Permanent Draft	Genomic Encyclopedia of Archaeal and Bacterial Type Strains, Phase II (KMG-II): from individual species to whole genera	Pedobacter nyackensis DSM 19625	DOE Joint Genome Institute (JGI)	2622736511	Bacteroidetes	Sphingobacteriia	Sphingobacteriales	Sphingobacteriaceae	Pedobacter	Pedobacter nyackensis		Environmental	Aquatic	Unclassified	Sediment				6077111	5036
2622736518	Bacteria	Permanent Draft	Genomic Encyclopedia of Archaeal and Bacterial Type Strains, Phase II (KMG-II): from individual species to whole genera	Mucilaginibacter polytrichastri DSM 26907	DOE Joint Genome Institute (JGI)	2622736518	Bacteroidetes	Sphingobacteriia	Sphingobacteriales	Sphingobacteriaceae	Mucilaginibacter	Mucilaginibacter polytrichastri		Host-associated	Plants	Unclassified	Peat moss				5815702	5154
2622736527	Bacteria	Permanent Draft	Genomic Encyclopedia of Archaeal and Bacterial Type Strains, Phase II (KMG-II): from individual species to whole genera	Sulfitobacter litoralis DSM 17584	DOE Joint Genome Institute (JGI)	2622736527	Proteobacteria	Alphaproteobacteria	Rhodobacterales	Rhodobacteraceae	Sulfitobacter	Sulfitobacter litoralis		Environmental	Aquatic	Unclassified	Marine	Aquatic, Marine			3678401	3667
2622736589	Bacteria	Permanent Draft	Genomic Encyclopedia of Archaeal and Bacterial Type Strains, Phase II (KMG-II): from individual species to whole genera	Phaeobacter italicus DSM 26436	DOE Joint Genome Institute (JGI)	2622736589	Proteobacteria	Alphaproteobacteria	Rhodobacterales	Rhodobacteraceae	Phaeobacter	Phaeobacter italicus		Environmental	Aquatic	Unclassified	Marine				4056899	3900
2622736599	Bacteria	Permanent Draft	Genomic Encyclopedia of Archaeal and Bacterial Type Strains, Phase II (KMG-II): from individual species to whole genera	Chitinophaga rupis DSM 21039	DOE Joint Genome Institute (JGI)	2622736599	Bacteroidetes	Chitinophagia	Chitinophagales	Chitinophagaceae	Chitinophaga	Chitinophaga rupis		Environmental	Terrestrial	Unclassified	Soil	Soil			8387119	6568
2622736627	Bacteria	Permanent Draft	Comparative genomics of ten Carnobacterium species type strains plus two new Carnobacterium species isolated from Siberian permafrost and capable of growth at low pressure	Carnobacterium iners LMG 26642	DOE Joint Genome Institute (JGI)	2622736627	Firmicutes	Bacilli	Lactobacillales	Carnobacteriaceae	Carnobacterium	Carnobacterium iners									2571353	2471
2623620615	Bacteria	Permanent Draft	The Agave Microbiome: Exploring the role of microbial communities in plant adaptations to desert environments	Paenisporosarcina quisquiliarum SK 55	DOE Joint Genome Institute (JGI)	2623620615	Firmicutes	Bacilli	Bacillales	Planococcaceae	Paenisporosarcina	Paenisporosarcina quisquiliarum									4033490	4095
2626541717	Bacteria	Permanent Draft	Soil microbial communities from Rifle, Colorado, USA	Parcubacteria (Magasanikbacteria) bacterium GW2011_GWC2_40_17	DOE Joint Genome Institute (JGI)	2626541717	Candidatus Magasanikbacteria	unclassified	unclassified	unclassified	unclassified	Candidatus Magasanikbacteria bacterium GW2011_GWC2_40_17	Rifle, Colorado, United States	Environmental	Aquatic	Groundwater	Freshwater	Soil	39.55	-107.97	978289	942
2626541728	Bacteria	Permanent Draft	Soil microbial communities from Rifle, Colorado, USA	Microgenomates (Gottesmanbacteria) bacterium GW2011_GWA2_42_18	DOE Joint Genome Institute (JGI)	2626541728	Candidatus Gottesmanbacteria	unclassified	unclassified	unclassified	unclassified	Candidatus Gottesmanbacteria bacterium GW2011_GWA2_42_18	Rifle, Colorado, United States	Environmental	Aquatic	Groundwater	Freshwater	Soil	39.53	-107.78	1241278	1384
2626541754	Bacteria	Permanent Draft	Soil microbial communities from Rifle, Colorado, USA	Parcubacteria bacterium GW2011_GWC2_42_12	DOE Joint Genome Institute (JGI)	2626541754	unclassified	unclassified	unclassified	unclassified	unclassified	Parcubacteria group bacterium GW2011_GWC2_42_12	Rifle, Colorado, United States	Environmental	Aquatic	Groundwater	Freshwater	Soil	39.55	-107.97	1032611	1022
2626541781	Bacteria	Permanent Draft	Soil microbial communities from Rifle, Colorado, USA	Parcubacteria (Uhrbacteria) bacterium GW2011_GWF2_39_13	DOE Joint Genome Institute (JGI)	2626541781	Candidatus Uhrbacteria	unclassified	unclassified	unclassified	unclassified	Candidatus Uhrbacteria bacterium GW2011_GWF2_39_13	Rifle, Colorado, United States	Environmental	Aquatic	Groundwater	Freshwater	Soil	39.53	-107.78	1164937	1113
2626541786	Bacteria	Permanent Draft	Soil microbial communities from Rifle, Colorado, USA	Parcubacteria (Uhrbacteria) bacterium GW2011_GWF2_41_16	DOE Joint Genome Institute (JGI)	2626541786	Candidatus Uhrbacteria	unclassified	unclassified	unclassified	unclassified	Candidatus Uhrbacteria bacterium GW2011_GWF2_41_16	Rifle, Colorado, United States	Environmental	Aquatic	Groundwater	Freshwater	Soil	39.53	-107.78	1252137	1306
2626541831	Bacteria	Permanent Draft	Soil microbial communities from Rifle, Colorado, USA	candidate division CPR3 bacterium GW2011_GWE2_35_7	DOE Joint Genome Institute (JGI)	2626541831	candidate division CPR3	unclassified	unclassified	unclassified	unclassified	candidate division CPR3 bacterium GW2011_GWE2_35_7	Rifle, Colorado, United States	Environmental	Aquatic	Groundwater	Freshwater	Groundwater	39.53	-107.78	754300	814
2626541865	Bacteria	Permanent Draft	Soil microbial communities from Rifle, Colorado, USA	Microgenomates bacterium GW2011_GWC1_38_12	DOE Joint Genome Institute (JGI)	2626541865	unclassified	unclassified	unclassified	unclassified	unclassified	Microgenomates group bacterium GW2011_GWC1_38_12	Rifle, Colorado, United States	Environmental	Aquatic	Groundwater	Freshwater	Soil	39.53	-107.78	1099626	1268
2626541880	Bacteria	Permanent Draft	Soil microbial communities from Rifle, Colorado, USA	Parcubacteria (Azambacteria) bacterium GW2011_GWE2_46_45	DOE Joint Genome Institute (JGI)	2626541880	Candidatus Azambacteria	unclassified	unclassified	unclassified	unclassified	Candidatus Azambacteria bacterium GW2011_GWE2_46_45	Rifle, Colorado, United States	Environmental	Aquatic	Groundwater	Freshwater	Groundwater	39.53	-107.78	549370	624
2626541919	Bacteria	Permanent Draft	Soil microbial communities from Rifle, Colorado, USA	Microgenomates (Amesbacteria) bacterium GW2011_GWC1_46_24	DOE Joint Genome Institute (JGI)	2626541919	Candidatus Amesbacteria	unclassified	unclassified	unclassified	unclassified	Candidatus Amesbacteria bacterium GW2011_GWC1_46_24	Rifle, Colorado, United States	Environmental	Aquatic	Groundwater	Freshwater	Soil	39.53	-107.78	1009164	1165
2626541926	Bacteria	Permanent Draft	Soil microbial communities from Rifle, Colorado, USA	Microgenomates (Roizmanbacteria) bacterium GW2011_GWC2_34_23	DOE Joint Genome Institute (JGI)	2626541926	Candidatus Roizmanbacteria	unclassified	unclassified	unclassified	unclassified	Candidatus Roizmanbacteria bacterium GW2011_GWC2_34_23	Rifle, Colorado, United States	Environmental	Aquatic	Groundwater	Freshwater	Soil	39.55	-107.97	707712	829
2626541932	Bacteria	Permanent Draft	Soil microbial communities from Rifle, Colorado, USA	Microgenomates (Collierbacteria) bacterium GW2011_GWD2_42_50	DOE Joint Genome Institute (JGI)	2626541932	Candidatus Collierbacteria	unclassified	unclassified	unclassified	unclassified	Candidatus Collierbacteria bacterium GW2011_GWD2_42_50	Rifle, Colorado, United States	Environmental	Aquatic	Groundwater	Freshwater	Groundwater	39.53	-107.78	636934	799
2626542062	Bacteria	Permanent Draft	Soil microbial communities from Rifle, Colorado, USA	candidate division WS6 bacterium GW2011_GWF1_33_233	DOE Joint Genome Institute (JGI)	2626542062	unclassified	unclassified	unclassified	unclassified	unclassified	candidate division WS6 bacterium GW2011_GWF1_33_233	Rifle, Colorado, United States	Environmental	Aquatic	Groundwater	Freshwater	Soil	39.53	-107.78	617993	673
2626542069	Bacteria	Permanent Draft	Soil microbial communities from Rifle, Colorado, USA	Parcubacteria bacterium GW2011_GWA2_48_9	DOE Joint Genome Institute (JGI)	2626542069	unclassified	unclassified	unclassified	unclassified	unclassified	Parcubacteria group bacterium GW2011_GWA2_48_9	Rifle, Colorado, United States	Environmental	Aquatic	Groundwater	Freshwater	Soil	39.53	-107.78	1259749	1369
2626542109	Bacteria	Permanent Draft	Soil microbial communities from Rifle, Colorado, USA	Parcubacteria bacterium GW2011_GWB1_37_13	DOE Joint Genome Institute (JGI)	2626542109	unclassified	unclassified	unclassified	unclassified	unclassified	Parcubacteria group bacterium GW2011_GWB1_37_13	Rifle, Colorado, United States	Environmental	Aquatic	Groundwater	Freshwater	Soil	39.53	-107.78	443034	550
2626542125	Bacteria	Permanent Draft	Soil microbial communities from Rifle, Colorado, USA	Parcubacteria (Adlerbacteria) bacterium GW2011_GWB1_54_7	DOE Joint Genome Institute (JGI)	2626542125	Candidatus Adlerbacteria	unclassified	unclassified	unclassified	unclassified	Candidatus Adlerbacteria bacterium GW2011_GWB1_54_7	Rifle, Colorado, United States	Environmental	Aquatic	Groundwater	Freshwater	Soil	39.53	-107.78	605084	690
2626542142	Bacteria	Permanent Draft	Soil microbial communities from Rifle, Colorado, USA	Parcubacteria bacterium GW2011_GWB1_43_66	DOE Joint Genome Institute (JGI)	2626542142	unclassified	unclassified	unclassified	unclassified	unclassified	Parcubacteria group bacterium GW2011_GWB1_43_66	Rifle, Colorado, United States	Environmental	Aquatic	Groundwater	Freshwater	Soil	39.53	-107.78	349901	382
2626542153	Bacteria	Permanent Draft	Soil microbial communities from Rifle, Colorado, USA	Parcubacteria bacterium GW2011_GWC1_38_22	DOE Joint Genome Institute (JGI)	2626542153	unclassified	unclassified	unclassified	unclassified	unclassified	Parcubacteria group bacterium GW2011_GWC1_38_22	Rifle, Colorado, United States	Environmental	Aquatic	Groundwater	Freshwater	Soil	39.53	-107.78	938859	996
2626542164	Bacteria	Permanent Draft	Soil microbial communities from Rifle, Colorado, USA	Parcubacteria (Wolfebacteria) bacterium GW2011_GWC1_47_103	DOE Joint Genome Institute (JGI)	2626542164	Candidatus Wolfebacteria	unclassified	unclassified	unclassified	unclassified	Candidatus Wolfebacteria bacterium GW2011_GWC1_47_103	Rifle, Colorado, United States	Environmental	Aquatic	Groundwater	Freshwater	Soil	39.53	-107.78	966110	1078
2626542171	Bacteria	Permanent Draft	Soil microbial communities from Rifle, Colorado, USA	Parcubacteria (Yanofskybacteria) bacterium GW2011_GWB1_45_11	DOE Joint Genome Institute (JGI)	2626542171	Candidatus Yanofskybacteria	unclassified	unclassified	unclassified	unclassified	Candidatus Yanofskybacteria bacterium GW2011_GWB1_45_11	Rifle, Colorado, United States	Environmental	Aquatic	Groundwater	Freshwater	Soil	39.53	-107.78	439328	533
2626542194	Bacteria	Permanent Draft	Soil microbial communities from Rifle, Colorado, USA	candidate division WWE3 bacterium GW2011_GWA2_43_24	DOE Joint Genome Institute (JGI)	2626542194	candidate division WWE3	unclassified	unclassified	unclassified	unclassified	candidate division WWE3 bacterium GW2011_GWA2_43_24	Rifle, Colorado, United States	Environmental	Aquatic	Groundwater	Freshwater	Soil	39.53	-107.78	856514	908
2626542197	Bacteria	Permanent Draft	Soil microbial communities from Rifle, Colorado, USA	Parcubacteria (Giovannonibacteria) bacterium GW2011_GWC2_44_9	DOE Joint Genome Institute (JGI)	2626542197	Candidatus Giovannonibacteria	unclassified	unclassified	unclassified	unclassified	Candidatus Giovannonibacteria bacterium GW2011_GWC2_44_9	Rifle, Colorado, United States	Environmental	Aquatic	Groundwater	Freshwater	Soil	39.55	-107.97	745743	881
2626542220	Bacteria	Permanent Draft	Soil microbial communities from Rifle, Colorado, USA	Parcubacteria bacterium GW2011_GWC1_39_29	DOE Joint Genome Institute (JGI)	2626542220	unclassified	unclassified	unclassified	unclassified	unclassified	Parcubacteria group bacterium GW2011_GWC1_39_29	Rifle, Colorado, United States	Environmental	Aquatic	Groundwater	Freshwater	Soil	39.53	-107.78	548500	685
2626542231	Bacteria	Permanent Draft	Soil microbial communities from Rifle, Colorado, USA	candidate division WWE3 bacterium GW2011_GWF1_42_14	DOE Joint Genome Institute (JGI)	2626542231	candidate division WWE3	unclassified	unclassified	unclassified	unclassified	candidate division WWE3 bacterium GW2011_GWF1_42_14	Rifle, Colorado, United States	Environmental	Aquatic	Groundwater	Freshwater	Soil	39.53	-107.78	942732	1031
2626542240	Bacteria	Permanent Draft	Soil microbial communities from Rifle, Colorado, USA	Parcubacteria (Uhrbacteria) bacterium GW2011_GWD1_41_16	DOE Joint Genome Institute (JGI)	2626542240	Candidatus Uhrbacteria	unclassified	unclassified	unclassified	unclassified	Candidatus Uhrbacteria bacterium GW2011_GWD1_41_16	Rifle, Colorado, United States	Environmental	Aquatic	Groundwater	Freshwater	Soil	39.55	-107.97	901099	894
2626542245	Bacteria	Permanent Draft	Soil microbial communities from Rifle, Colorado, USA	Parcubacteria bacterium GW2011_GWD2_40_9	DOE Joint Genome Institute (JGI)	2626542245	unclassified	unclassified	unclassified	unclassified	unclassified	Parcubacteria group bacterium GW2011_GWD2_40_9	Rifle, Colorado, United States	Environmental	Aquatic	Groundwater	Freshwater	Groundwater	39.53	-107.78	752222	875
2626542250	Bacteria	Permanent Draft	Soil microbial communities from Rifle, Colorado, USA	Parcubacteria (Azambacteria) bacterium GW2011_GWD2_46_48	DOE Joint Genome Institute (JGI)	2626542250	Candidatus Azambacteria	unclassified	unclassified	unclassified	unclassified	Candidatus Azambacteria bacterium GW2011_GWD2_46_48	Rifle, Colorado, United States	Environmental	Aquatic	Groundwater	Freshwater	Groundwater	39.53	-107.78	572759	630
2626542257	Bacteria	Permanent Draft	Soil microbial communities from Rifle, Colorado, USA	Parcubacteria bacterium GW2011_GWC1_42_21	DOE Joint Genome Institute (JGI)	2626542257	unclassified	unclassified	unclassified	unclassified	unclassified	Parcubacteria group bacterium GW2011_GWC1_42_21	Rifle, Colorado, United States	Environmental	Aquatic	Groundwater	Freshwater	Soil	39.53	-107.78	687683	761
2626542283	Bacteria	Permanent Draft	Soil microbial communities from Rifle, Colorado, USA	Parcubacteria (Nomurabacteria) bacterium GW2011_GWE1_35_16	DOE Joint Genome Institute (JGI)	2626542283	Candidatus Nomurabacteria	unclassified	unclassified	unclassified	unclassified	Candidatus Nomurabacteria bacterium GW2011_GWE1_35_16	Rifle, Colorado, United States	Environmental	Aquatic	Groundwater	Freshwater	Soil	39.53	-107.78	786426	867
2626542328	Bacteria	Permanent Draft	Soil microbial communities from Rifle, Colorado, USA	Parcubacteria (Nomurabacteria) bacterium GW2011_GWA1_43_17	DOE Joint Genome Institute (JGI)	2626542328	Candidatus Nomurabacteria	unclassified	unclassified	unclassified	unclassified	Candidatus Nomurabacteria bacterium GW2011_GWA1_43_17	Rifle, Colorado, USA	Environmental	Aquatic	Groundwater	Freshwater	Contaminated groundwater	39.53	-107.78	651949	720
2626542348	Bacteria	Permanent Draft	Soil microbial communities from Rifle, Colorado, USA	Parcubacteria (Jorgensenbacteria) bacterium GW2011_GWA1_48_13	DOE Joint Genome Institute (JGI)	2626542348	Candidatus Jorgensenbacteria	unclassified	unclassified	unclassified	unclassified	Candidatus Jorgensenbacteria bacterium GW2011_GWA1_48_13	Rifle, Colorado, USA	Environmental	Aquatic	Groundwater	Freshwater	Contaminated groundwater	39.53	-107.78	569550	655
2626542375	Bacteria	Permanent Draft	Soil microbial communities from Rifle, Colorado, USA	candidate division WWE3 bacterium GW2011_GWB1_47_11	DOE Joint Genome Institute (JGI)	2626542375	candidate division WWE3	unclassified	unclassified	unclassified	unclassified	candidate division WWE3 bacterium GW2011_GWB1_47_11	Rifle, Colorado, United States	Environmental	Aquatic	Groundwater	Freshwater	Soil	39.53	-107.78	476491	557
2626542381	Bacteria	Permanent Draft	Soil microbial communities from Rifle, Colorado, USA	candidate division WWE3 bacterium GW2011_GWD1_42_70	DOE Joint Genome Institute (JGI)	2626542381	candidate division WWE3	unclassified	unclassified	unclassified	unclassified	candidate division WWE3 bacterium GW2011_GWD1_42_70	Rifle, Colorado, United States	Environmental	Aquatic	Groundwater	Freshwater	Soil	39.55	-107.97	773748	846
2626542413	Bacteria	Permanent Draft	Soil microbial communities from Rifle, Colorado, USA	Microgenomates (Woesebacteria) bacterium GW2011_GWA1_40_43	DOE Joint Genome Institute (JGI)	2626542413	Candidatus Woesebacteria	unclassified	unclassified	unclassified	unclassified	Candidatus Woesebacteria bacterium GW2011_GWA1_40_43	Rifle, Colorado, USA	Environmental	Aquatic	Groundwater	Freshwater	Contaminated groundwater	39.53	-107.78	592905	713
2626542414	Bacteria	Permanent Draft	Soil microbial communities from Rifle, Colorado, USA	Microgenomates (Woesebacteria) bacterium GW2011_GWA1_40_45	DOE Joint Genome Institute (JGI)	2626542414	Candidatus Woesebacteria	unclassified	unclassified	unclassified	unclassified	Candidatus Woesebacteria bacterium GW2011_GWA1_40_45	Rifle, Colorado, USA	Environmental	Aquatic	Groundwater	Freshwater	Contaminated groundwater	39.53	-107.78	288573	353
2626542425	Bacteria	Permanent Draft	Soil microbial communities from Rifle, Colorado, USA	Microgenomates (Collierbacteria) bacterium GW2011_GWA1_45_15	DOE Joint Genome Institute (JGI)	2626542425	Candidatus Collierbacteria	unclassified	unclassified	unclassified	unclassified	Candidatus Collierbacteria bacterium GW2011_GWA1_45_15	Rifle, Colorado, USA	Environmental	Aquatic	Groundwater	Freshwater	Contaminated groundwater	39.53	-107.78	856977	1023
2626542448	Bacteria	Permanent Draft	Soil microbial communities from Rifle, Colorado, USA	Microgenomates (Amesbacteria) bacterium GW2011_GWA2_42_12	DOE Joint Genome Institute (JGI)	2626542448	Candidatus Amesbacteria	unclassified	unclassified	unclassified	unclassified	Candidatus Amesbacteria bacterium GW2011_GWA2_42_12	Rifle, Colorado, United States	Environmental	Aquatic	Groundwater	Freshwater	Soil	39.53	-107.78	711674	875
2626542465	Bacteria	Permanent Draft	Soil microbial communities from Rifle, Colorado, USA	Microgenomates bacterium GW2011_GWB1_44_8	DOE Joint Genome Institute (JGI)	2626542465	unclassified	unclassified	unclassified	unclassified	unclassified	Microgenomates group bacterium GW2011_GWB1_44_8	Rifle, Colorado, United States	Environmental	Aquatic	Groundwater	Freshwater	Soil	39.53	-107.78	1188894	1297
2626542480	Bacteria	Permanent Draft	Soil microbial communities from Rifle, Colorado, USA	Microgenomates (Curtissbacteria) bacterium GW2011_GWC2_38_9	DOE Joint Genome Institute (JGI)	2626542480	Candidatus Curtissbacteria	unclassified	unclassified	unclassified	unclassified	Candidatus Curtissbacteria bacterium GW2011_GWC2_38_9	Rifle, Colorado, United States	Environmental	Aquatic	Groundwater	Freshwater	Soil	39.55	-107.97	567388	635
2627854284	Bacteria	Permanent Draft	Sequencing the genomes of 1000 actinobacteria strains	Sanguibacter soli DSM 21574	DOE Joint Genome Institute (JGI)	2627854284	Actinobacteria	Actinobacteria	Micrococcales	Jonesiaceae	Flavimobilis	Flavimobilis soli									2886687	2631
2630969004	Bacteria	Permanent Draft	Creating a successional model for carbon remediation in the Gulf of Mexico	Alphaproteobacteria bacterium JGI A07063-J22 (contamination screened)	DOE Joint Genome Institute (JGI)	2630969004	Proteobacteria	Alphaproteobacteria	unclassified	unclassified	unclassified	Alphaproteobacteria bacterium JGI A07063-J22									2069695	2098
2630969019	Bacteria	Permanent Draft	Creating a successional model for carbon remediation in the Gulf of Mexico	Deltaproteobacteria bacterium JGI A06048-F13 (contamination screened)	DOE Joint Genome Institute (JGI)	2630969019	Proteobacteria	Deltaproteobacteria	unclassified	unclassified	unclassified	Deltaproteobacteria bacterium JGI A06048-F13									941188	888
2630969022	Bacteria	Permanent Draft	Bacterial and archaeal communities from various locations to study Microbial Dark Matter (Phase II)	S2R-29 bacterium JGI MDM2-000218CP-C13 (unscreened)	DOE Joint Genome Institute (JGI)	2630969022	unclassified	unclassified	unclassified	unclassified	unclassified	uncultured bacterium	Canada: British Columbia	Environmental	Aquatic	Sediment	Thermal springs				1576121	1533
2630969026	Bacteria	Permanent Draft	Bacterial and archaeal communities from various locations to study Microbial Dark Matter (Phase II)	S2R-29 bacterium JGI MDM2-000218CP-N10 (contamination screened)	DOE Joint Genome Institute (JGI)	2630969026	unclassified	unclassified	unclassified	unclassified	unclassified	uncultured bacterium	Canada: British Columbia	Environmental	Aquatic	Sediment	Thermal springs				829107	813
2634166198	Bacteria	Permanent Draft	Sequencing the genomes of 1000 actinobacteria strains	Allokutzneria albata DSM 44149	DOE Joint Genome Institute (JGI)	2634166198	Actinobacteria	Actinobacteria	Pseudonocardiales	Pseudonocardiaceae	Allokutzneria	Allokutzneria albata		Environmental	Terrestrial	Unclassified	Soil	Soil			8565519	8041
2634166206	Bacteria	Permanent Draft	Sequencing the genomes of 1000 actinobacteria strains	Thermostaphylospora chromogena DSM 43794	DOE Joint Genome Institute (JGI)	2634166206	Actinobacteria	Actinobacteria	Streptosporangiales	Thermomonosporaceae	Thermostaphylospora	Thermostaphylospora chromogena		Environmental	Terrestrial	Unclassified	Soil	Soil			5988017	5329
2634166247	Bacteria	Permanent Draft	Freshwater sediment methanotrophic microbial communities from Lake Washington under simulated oxygen tension	Methylosarcina lacus-55 (UID4274)	DOE Joint Genome Institute (JGI)	2634166247	Proteobacteria	Gammaproteobacteria	Methylococcales	Methylococcaceae	Methylomicrobium	Methylomicrobium lacus	USA: Lake Washington, Seattle, Washington	Environmental	Aquatic	Sediment	Freshwater	Freshwater	48.3807	-122.16	1865063	1994
2634166255	Bacteria	Permanent Draft	Freshwater sediment methanotrophic microbial communities from Lake Washington under simulated oxygen tension	Methylophilus methylotrophus-69 (UID3888)	DOE Joint Genome Institute (JGI)	2634166255	Proteobacteria	Betaproteobacteria	Nitrosomonadales	Methylophilaceae	Methylophilus	Methylophilus methylotrophus	USA: Lake Washington, Seattle, Washington	Environmental	Aquatic	Sediment	Freshwater	Freshwater Sediment	48.3807	-122.16	2913836	2806
2634166271	Bacteria	Permanent Draft	Freshwater sediment methanotrophic microbial communities from Lake Washington under simulated oxygen tension	Acidovorax-98 (UID4105)	DOE Joint Genome Institute (JGI)	2634166271	Proteobacteria	Betaproteobacteria	Burkholderiales	Comamonadaceae	Acidovorax	unclassified	USA: Lake Washington, Seattle, Washington	Environmental	Aquatic	Sediment	Freshwater	Freshwater Sediment	48.3807	-122.16	3368916	3392
2634166303	Bacteria	Permanent Draft	Genomic Encyclopedia of Archaeal and Bacterial Type Strains, Phase II (KMG-II): from individual species to whole genera	Arenibacter palladensis DSM 17539	DOE Joint Genome Institute (JGI)	2634166303	Bacteroidetes	Flavobacteriia	Flavobacteriales	Flavobacteriaceae	Arenibacter	Arenibacter palladensis		Host-associated	Unclassified	Unclassified	Unclassified				5551910	4627
2634166315	Bacteria	Permanent Draft	Genomic Encyclopedia of Archaeal and Bacterial Type Strains, Phase II (KMG-II): from individual species to whole genera	Acidovorax konjaci DSM 7481	DOE Joint Genome Institute (JGI)	2634166315	Proteobacteria	Betaproteobacteria	Burkholderiales	Comamonadaceae	Acidovorax	Acidovorax konjaci		Host-associated	Plants	Unclassified	Unclassified				5077528	4513
2634166346	Bacteria	Permanent Draft	Genomic Encyclopedia of Archaeal and Bacterial Type Strains, Phase II (KMG-II): from individual species to whole genera	Syntrophus gentianae DSM 8423	DOE Joint Genome Institute (JGI)	2634166346	Proteobacteria	Deltaproteobacteria	Syntrophobacterales	Syntrophaceae	Syntrophus	Syntrophus gentianae		Engineered	Wastewater	Unclassified	Sewage				3716692	3466
2634166362	Bacteria	Permanent Draft	Sequencing the genomes of 1000 actinobacteria strains	Rhodococcus koreensis DSM 44498	DOE Joint Genome Institute (JGI)	2634166362	Actinobacteria	Actinobacteria	Corynebacteriales	Nocardiaceae	Rhodococcus	Rhodococcus koreensis		Engineered	Wastewater	Unclassified	Unclassified				10311574	9531
2634166370	Bacteria	Permanent Draft	Sequencing the genomes of 1000 actinobacteria strains	Tsukamurella pulmonis DSM 44142	DOE Joint Genome Institute (JGI)	2634166370	Actinobacteria	Actinobacteria	Corynebacteriales	Tsukamurellaceae	Tsukamurella	Tsukamurella pulmonis		Host-associated	Unclassified	Unclassified	Unclassified	Host			4783064	4676
2634166617	Bacteria	Permanent Draft	Bacterial and archaeal communities from various locations to study Microbial Dark Matter (Phase II)	Bacterium SCGC AD-281-J11 (unscreened)	Bigelow Laboratory Single Cell Genomics Center (SCGC), DOE Joint Genome Institute (JGI)	2634166617	unclassified	unclassified	unclassified	unclassified	unclassified	bacterium	South Africa: Masimong mine	Environmental	Aquatic	Groundwater	Freshwater		-27.976	26.88	449326	515
2634166653	Bacteria	Permanent Draft	Dark ocean microbial single cell genomics	Bacteroidetes bacterium SCGC AC-657-D23 (unscreened)	Bigelow Laboratory Single Cell Genomics Center (SCGC), DOE Joint Genome Institute (JGI)	2634166653	Bacteroidetes	unclassified	unclassified	unclassified	unclassified	Bacteroidetes bacterium SCGC AC-657-D23									522109	503
2634166690	Bacteria	Permanent Draft	Dark ocean microbial single cell genomics	Planctomycetes bacterium SCGC AD-117-F11 (unscreened)	Bigelow Laboratory Single Cell Genomics Center (SCGC), DOE Joint Genome Institute (JGI)	2634166690	Planctomycetes	unclassified	unclassified	unclassified	unclassified	Planctomycetes bacterium SCGC AD-117-F11									429043	405
2634166702	Bacteria	Permanent Draft	Dark ocean microbial single cell genomics	Deltaproteobacteria bacterium SCGC AD-261-P23 (unscreened)	Bigelow Laboratory Single Cell Genomics Center (SCGC), DOE Joint Genome Institute (JGI)	2634166702	Proteobacteria	Deltaproteobacteria	unclassified	unclassified	unclassified	Deltaproteobacteria bacterium SCGC AD-261-P23									651930	538
2634166735	Bacteria	Permanent Draft	Dark ocean microbial single cell genomics	SAR324 cluster bacterium SCGC AB-633-K14 (unscreened)	Bigelow Laboratory Single Cell Genomics Center (SCGC), DOE Joint Genome Institute (JGI)	2634166735	Proteobacteria	Deltaproteobacteria	unclassified	unclassified	unclassified	SAR324 cluster bacterium SCGC AB-633-K14									273004	305
2634166743	Bacteria	Permanent Draft	Dark ocean microbial single cell genomics	Verrucomicrobia bacterium SCGC AB-661-P22 (unscreened)	Bigelow Laboratory Single Cell Genomics Center (SCGC), DOE Joint Genome Institute (JGI)	2634166743	Verrucomicrobia	unclassified	unclassified	unclassified	unclassified	Verrucomicrobia bacterium SCGC AB-661-P22									384095	413
2634166847	Bacteria	Permanent Draft	Bacterial and archaeal communities from various locations to study Microbial Dark Matter (Phase II)	Bacterium SCGC AC-277-C10 (unscreened)	Bigelow Laboratory Single Cell Genomics Center (SCGC), DOE Joint Genome Institute (JGI)	2634166847	unclassified	unclassified	unclassified	unclassified	unclassified	bacterium	South Africa: Driefontein mine	Environmental	Aquatic	Groundwater	Freshwater				200881	250
2634166854	Bacteria	Permanent Draft	Bacterial and archaeal communities from various locations to study Microbial Dark Matter (Phase II)	Bacterium SCGC AD-133-O04 (unscreened)	Bigelow Laboratory Single Cell Genomics Center (SCGC), DOE Joint Genome Institute (JGI)	2634166854	unclassified	unclassified	unclassified	unclassified	unclassified	bacterium	East Pacific Rise, CrabSpa hydrothermal vent	Environmental	Aquatic	Hydrothermal vents	Marine				760047	855
2634166871	Bacteria	Permanent Draft	Bacterial and archaeal communities from various locations to study Microbial Dark Matter (Phase II)	Bacterium SCGC AD-698-E03 (unscreened)	Bigelow Laboratory Single Cell Genomics Center (SCGC), DOE Joint Genome Institute (JGI)	2634166871	unclassified	unclassified	unclassified	unclassified	unclassified	bacterium	East Pacific Rise, CrabSpa hydrothermal vent	Environmental	Aquatic	Hydrothermal vents	Marine				1204332	981
2634166878	Bacteria	Permanent Draft	Bacterial and archaeal communities from various locations to study Microbial Dark Matter (Phase II)	Bacterium SCGC AD-698-P15 (unscreened)	Bigelow Laboratory Single Cell Genomics Center (SCGC), DOE Joint Genome Institute (JGI)	2634166878	unclassified	unclassified	unclassified	unclassified	unclassified	bacterium	East Pacific Rise, CrabSpa hydrothermal vent	Environmental	Aquatic	Hydrothermal vents	Marine				644396	696
2636416031	Bacteria	Permanent Draft	Bacterial and archaeal communities from various locations to study Microbial Dark Matter (Phase II)	GAL08 bacterium JGI MDM2 GXS-2-N8 (unscreened)	DOE Joint Genome Institute (JGI)	2636416031	unclassified	unclassified	unclassified	unclassified	unclassified	uncultured bacterium	China: Gongxiaoshe								85523	100
2636416048	Bacteria	Permanent Draft	Sequencing the genomes of 1000 actinobacteria strains	Microlunatus soli DSM 21800	DOE Joint Genome Institute (JGI)	2636416048	Actinobacteria	Actinobacteria	Propionibacteriales	Propionibacteriaceae	Microlunatus	Microlunatus soli		Host-associated	Fungi	Unclassified	Unclassified				6732914	6149
2636416063	Bacteria	Permanent Draft	Genomic Encyclopedia of Archaeal and Bacterial Type Strains, Phase II (KMG-II): from individual species to whole genera	Limimaricola pyoseonensis DSM 21424	DOE Joint Genome Institute (JGI)	2636416063	Proteobacteria	Alphaproteobacteria	Rhodobacterales	Rhodobacteraceae	Limimaricola	Limimaricola pyoseonensis		Environmental	Terrestrial	Sand	Soil	Aquatic, Marine, Sand			3911774	3777
2636416189	Bacteria	Permanent Draft	Genome sequencing of a diverse group of Pseudomonas species	Pseudomonas psychrophila LMG 24276	DOE Joint Genome Institute (JGI)	2636416189	Proteobacteria	Gammaproteobacteria	Pseudomonadales	Pseudomonadaceae	Pseudomonas	Pseudomonas psychrophila									5322378	5053
2639762508	Bacteria	Permanent Draft	Deep subsurface shale carbon reservoir microbial communities from Ohio and West Virginia, USA	Halomonas aquamarina 558	DOE Joint Genome Institute (JGI)	2639762508	Proteobacteria	Gammaproteobacteria	Oceanospirillales	Halomonadaceae	Halomonas	Halomonas aquamarina									3497205	3474
2639762519	Bacteria	Permanent Draft	Sequencing the genomes of 1000 actinobacteria strains	Arthrobacter woluwensis DSM 10495	DOE Joint Genome Institute (JGI)	2639762519	Actinobacteria	Actinobacteria	Micrococcales	Micrococcaceae	Arthrobacter	Arthrobacter woluwensis		Host-associated	Unclassified	Unclassified	Unclassified				3859681	3669
2639762575	Bacteria	Permanent Draft	Plant associated metagenomes--Microbial community diversity and host control of community assembly across model and emerging plant ecological genomics systems.	Phyllobacterium sp. CL33Tsu	DOE Joint Genome Institute (JGI)	2639762575	Proteobacteria	Alphaproteobacteria	Rhizobiales	Phyllobacteriaceae	Phyllobacterium	Phyllobacterium sp. CL33Tsu									4688331	4584
2639762577	Bacteria	Permanent Draft	Genome sequencing of a diverse group of Pseudomonas species	Pseudomonas trivialis LMG 21464	DOE Joint Genome Institute (JGI)	2639762577	Proteobacteria	Gammaproteobacteria	Pseudomonadales	Pseudomonadaceae	Pseudomonas	Pseudomonas trivialis									5634567	5233
2639762581	Bacteria	Permanent Draft	Plant associated metagenomes--Microbial community diversity and host control of community assembly across model and emerging plant ecological genomics systems.	Stenotrophomonas sp. 92MFCol6.1	DOE Joint Genome Institute (JGI)	2639762581	Proteobacteria	Gammaproteobacteria	Xanthomonadales	Xanthomonadaceae	Stenotrophomonas	Stenotrophomonas sp. 92mfcol6.1									4596228	4225
2642422559	Bacteria	Permanent Draft	Deep subsurface shale carbon reservoir microbial communities from Ohio and West Virginia, USA	Halanaerobium congolense WG6	DOE Joint Genome Institute (JGI)	2642422559	Firmicutes	Clostridia	Halanaerobiales	Halanaerobiaceae	Halanaerobium	Halanaerobium congolense									2950760	2911
2645727500	Bacteria	Permanent Draft	Sequencing of endosymbionts inhabiting flagellates within the termite gut	co-assembly of Bacteroidales bacterium PSC KfJoeBact 1-1 and 1-2 (Single Cell Co-Assembly - Screened)	DOE Joint Genome Institute (JGI)	2645727500	Bacteroidetes	Bacteroidia	Bacteroidales	unclassified	unclassified	Bacteroidales bacterium PSC KfJoeBact1-1									287023	297
2645728162	Bacteria	Permanent Draft	Avena fatua rhizosphere microbial communities from Hopland, California, USA	Flavosp. sp. JGI 052 (contamination screened)	DOE Joint Genome Institute (JGI)	2645728162	Bacteroidetes	Flavobacteriia	Flavobacteriales	Flavobacteriaceae	Flavobacterium	Flavobacterium sp. JGI 052									3357030	3034
2645728173	Bacteria	Permanent Draft	Bacterial and archaeal communities from various locations to study Microbial Dark Matter (Phase II)	Aerophobetes bacterium JGI MDM2 B17-2-H5 (contamination screened)	DOE Joint Genome Institute (JGI)	2645728173	Candidatus Aerophobetes	unclassified	unclassified	unclassified	unclassified	Aerophobetes bacterium JGI MDM2 B17-2-H5	Mediterranean Sea	Environmental	Aquatic	Oceanic	Marine				912989	892
2648501322	Bacteria	Permanent Draft	Leaf Cutter and Ant Microbe Symbiosis	Streptomyces sp. SA3_actF	DOE Joint Genome Institute (JGI)	2648501322	Actinobacteria	Actinobacteria	Streptomycetales	Streptomycetaceae	Streptomyces	Streptomyces sp. SA3_actF		Host-associated	Arthropoda	Unclassified	Unclassified	Soil			7073685	6972
2648501560	Bacteria	Permanent Draft	Lentic enriched actinobacterial communities from dystrophic bog Grosse Fuchskuhle, Brandenburg, Germany	TM7 FNED7-bin-18	DOE Joint Genome Institute (JGI)	2648501560	Candidatus Saccharibacteria	unclassified	unclassified	unclassified	unclassified	unclassified	Brandenburg, Germany	Environmental	Aquatic	Lentic	Freshwater	Lentic	53.1666	13.0333	717428	839
2651869508	Bacteria	Permanent Draft	Lentic enriched actinobacterial communities from dystrophic bog Grosse Fuchskuhle, Brandenburg, Germany	Actinobacteria FNEB7 bin_16 acI-A	DOE Joint Genome Institute (JGI)	2651869508	Actinobacteria	Actinobacteria	unclassified	unclassified	unclassified	unclassified	Brandenburg, Germany	Environmental	Aquatic	Lentic	Freshwater	Lentic	53.1527	13.0225	1759213	1907
2651869541	Bacteria	Permanent Draft	Lentic enriched actinobacterial communities from dystrophic bog Grosse Fuchskuhle, Brandenburg, Germany	Actinobacteria FNEF8-2 bin_13 acI-B	DOE Joint Genome Institute (JGI)	2651869541	Actinobacteria	Actinobacteria	unclassified	unclassified	unclassified	unclassified	Brandenburg, Germany	Environmental	Aquatic	Lentic	Freshwater	Lentic	53.1666	13.0333	1436327	1569
2651870109	Bacteria	Permanent Draft	Genomic Encyclopedia of Type Strains, Phase III (KMG-III): the genomes of soil and plant-associated and newly described type strains	Mucilaginibacter gossypiicola Gh-48	DOE Joint Genome Institute (JGI)	2651870109	Bacteroidetes	Sphingobacteriia	Sphingobacteriales	Sphingobacteriaceae	Mucilaginibacter	Mucilaginibacter gossypiicola									8225572	6955
2651870117	Bacteria	Permanent Draft	Genomic Encyclopedia of Archaeal and Bacterial Type Strains, Phase II (KMG-II): from individual species to whole genera	Actinokineospora iranica IBRC-M 10403	DOE Joint Genome Institute (JGI)	2651870117	Actinobacteria	Actinobacteria	Pseudonocardiales	Pseudonocardiaceae	Actinokineospora	Actinokineospora iranica									6578763	6199
2651870128	Bacteria	Permanent Draft	Genomic Encyclopedia of Type Strains, Phase III (KMG-III): the genomes of soil and plant-associated and newly described type strains	Methylobacterium gossipiicola Gh-105	DOE Joint Genome Institute (JGI)	2651870128	Proteobacteria	Alphaproteobacteria	Rhizobiales	Methylobacteriaceae	Methylobacterium	Methylobacterium gossipiicola									4524655	4297
2651870173	Bacteria	Permanent Draft	Genomic Encyclopedia of Type Strains, Phase III (KMG-III): the genomes of soil and plant-associated and newly described type strains	Phytobacter palmae S29	DOE Joint Genome Institute (JGI)	2651870173	Proteobacteria	Gammaproteobacteria	Enterobacterales	Enterobacteriaceae	Phytobacter	Phytobacter palmae									5284330	5133
2651870175	Bacteria	Permanent Draft	Genomic Encyclopedia of Type Strains, Phase III (KMG-III): the genomes of soil and plant-associated and newly described type strains	Kosakonia arachidis Ah-143	DOE Joint Genome Institute (JGI)	2651870175	Proteobacteria	Gammaproteobacteria	Enterobacterales	Enterobacteriaceae	Kosakonia	Kosakonia arachidis									5135597	5016
2651870318	Bacteria	Permanent Draft	The Hungate 1000. A catalogue of reference genomes from the rumen microbiome.	Enterococcus casseliflavus NLAE-zl-C414	DOE Joint Genome Institute (JGI)	2651870318	Firmicutes	Bacilli	Lactobacillales	Enterococcaceae	Enterococcus	Enterococcus casseliflavus									3564496	3396
2654587936	Bacteria	Permanent Draft	Marine sediment microbial communities from White Oak River estuary, North Carolina	Gemmatimonas sp. SM23_52	DOE Joint Genome Institute (JGI)	2654587936	Gemmatimonadetes	Gemmatimonadetes	Gemmatimonadales	Gemmatimonadaceae	Gemmatimonas	Gemmatimonas sp. SM23_52	White Oak River estuary, North Carolina, USA	Environmental	Aquatic	Oceanic	Marine	Marine sediment	34.6402	-77.1094	4296877	4022
2654587941	Bacteria	Permanent Draft	Marine sediment microbial communities from White Oak River estuary, North Carolina	Omnitrophica WOR_2 bacterium SM23_72	DOE Joint Genome Institute (JGI)	2654587941	Candidatus Omnitrophica	unclassified	unclassified	unclassified	unclassified	Omnitrophica WOR_2 bacterium SM23_72	White Oak River estuary, North Carolina, USA	Environmental	Aquatic	Oceanic	Marine	Marine sediment	34.6402	-77.1094	2730459	2923
2654587959	Bacteria	Permanent Draft	Marine sediment microbial communities from White Oak River estuary, North Carolina	Myxococcales bacterium SG8_38	DOE Joint Genome Institute (JGI)	2654587959	Proteobacteria	Deltaproteobacteria	Myxococcales	unclassified	unclassified	Myxococcales bacterium SG8_38	White Oak River estuary, North Carolina, USA	Environmental	Aquatic	Oceanic	Marine	Marine sediment	34.6402	-77.1094	3623660	3383
2654588058	Bacteria	Permanent Draft	Marine sediment microbial communities from White Oak River estuary, North Carolina	Planctomycetes bacterium SM23_25	DOE Joint Genome Institute (JGI)	2654588058	Planctomycetes	unclassified	unclassified	unclassified	unclassified	Planctomycetes bacterium SM23_25	White Oak River estuary, North Carolina, USA	Environmental	Aquatic	Oceanic	Marine	Marine sediment	34.6402	-77.1094	3770408	3335
2654588065	Bacteria	Permanent Draft	Marine sediment microbial communities from White Oak River estuary, North Carolina	Parcubacteria bacterium DG_72	DOE Joint Genome Institute (JGI)	2654588065	Candidatus Parcubacteria	unclassified	unclassified	unclassified	unclassified	Parcubacteria bacterium DG_72	White Oak River estuary, North Carolina, USA	Environmental	Aquatic	Oceanic	Marine	Marine sediment	34.6478	-77.1112	717349	840
2654588073	Bacteria	Permanent Draft	Marine sediment microbial communities from White Oak River estuary, North Carolina	candidate division Zixibacteria bacterium SM23_81	DOE Joint Genome Institute (JGI)	2654588073	candidate division Zixibacteria	unclassified	unclassified	unclassified	unclassified	candidate division Zixibacteria bacterium SM23_81	White Oak River estuary, North Carolina, USA	Environmental	Aquatic	Oceanic	Marine	Marine sediment	34.6402	-77.1094	3074913	2683
2654588129	Bacteria	Permanent Draft	The Hungate 1000. A catalogue of reference genomes from the rumen microbiome.	Porphyromonadaceae bacterium NLAE-zl-C104	DOE Joint Genome Institute (JGI)	2654588129	Bacteroidetes	Bacteroidia	Bacteroidales	Porphyromonadaceae	unclassified	Porphyromonadaceae bacterium NLAE-zl-C104									3916551	3211
2654588141	Bacteria	Permanent Draft	Genomic Encyclopedia of Type Strains, Phase III (KMG-III): the genomes of soil and plant-associated and newly described type strains	Bradyrhizobium arachidis LMG 26795	DOE Joint Genome Institute (JGI)	2654588141	Proteobacteria	Alphaproteobacteria	Rhizobiales	Bradyrhizobiaceae	Bradyrhizobium	Bradyrhizobium arachidis									9793799	9386
2654588172	Bacteria	Permanent Draft	The Hungate 1000. A catalogue of reference genomes from the rumen microbiome.	Eubacterium pyruvativorans KHPC4	DOE Joint Genome Institute (JGI)	2654588172	Firmicutes	Clostridia	Clostridiales	Eubacteriaceae	Eubacterium	Eubacterium pyruvativorans									2275694	2076
2654588175	Bacteria	Permanent Draft	The Hungate 1000. A catalogue of reference genomes from the rumen microbiome.	Prevotella ruminicola KHT3	DOE Joint Genome Institute (JGI)	2654588175	Bacteroidetes	Bacteroidia	Bacteroidales	Prevotellaceae	Prevotella	Prevotella ruminicola									3961687	3513
2657244903	Bacteria	Permanent Draft	The Hungate 1000. A catalogue of reference genomes from the rumen microbiome.	Olsenella umbonata WCP15	DOE Joint Genome Institute (JGI)	2657244903	Actinobacteria	Coriobacteriia	Coriobacteriales	Atopobiaceae	Olsenella	Olsenella umbonata									2030882	1713
2657245184	Bacteria	Permanent Draft	Bacterial and archaeal communities from various locations to study Microbial Dark Matter (Phase II)	Shapirobacteria bacterium AG-122-P15 (contamination screened)	DOE Joint Genome Institute (JGI)	2657245184	Candidatus Shapirobacteria	unclassified	unclassified	unclassified	unclassified	Candidatus Shapirobacteria bacterium	USA: Devil's Hole, Nevada	Environmental	Aquatic	Groundwater	Freshwater		36.4252	-116.291	749837	761
2657245240	Bacteria	Permanent Draft	Single-cell microbial genomes from expanding oxygen minimum zones (OMZs) of the northeastern subarctic Pacific Ocean (NESAP)	Bacteroidetes bacterium SCGC AD-305-A20v2 (contamination screened)	DOE Joint Genome Institute (JGI)	2657245240	Bacteroidetes	unclassified	unclassified	unclassified	unclassified	Bacteroidetes bacterium SCGC AD-305-A20									1891423	1810
2657245269	Bacteria	Permanent Draft	The Hungate 1000. A catalogue of reference genomes from the rumen microbiome.	Lachnospira pectinoschiza M83	DOE Joint Genome Institute (JGI)	2657245269	Firmicutes	Clostridia	Clostridiales	Lachnospiraceae	Lachnospira	Lachnospira pectinoschiza									2704308	2365
2657245270	Bacteria	Permanent Draft	The Hungate 1000. A catalogue of reference genomes from the rumen microbiome.	Lachnospiraceae bacterium NLAE-zl-G231	DOE Joint Genome Institute (JGI)	2657245270	Firmicutes	Clostridia	Clostridiales	Lachnospiraceae	unclassified	Lachnospiraceae bacterium NLAE-zl-G231									7259544	6273
2657245287	Bacteria	Permanent Draft	Single-cell microbial genomes from expanding oxygen minimum zones (OMZs) of the northeastern subarctic Pacific Ocean (NESAP)	Deltaproteobacteria bacterium SCGC AC-312_P16 - v2 (contamination screened)	DOE Joint Genome Institute (JGI)	2657245287	Proteobacteria	Deltaproteobacteria	unclassified	unclassified	unclassified	Deltaproteobacteria bacterium SCGC AC-312_P16							50	-145	1021617	815
2657245291	Bacteria	Permanent Draft	Single-cell microbial genomes from expanding oxygen minimum zones (OMZs) of the northeastern subarctic Pacific Ocean (NESAP)	Verrucomicrobia bacterium SCGC AC-337_K21 - v2 (unscreened)	DOE Joint Genome Institute (JGI)	2657245291	Verrucomicrobia	unclassified	unclassified	unclassified	unclassified	Verrucomicrobia bacterium SCGC AC-337_K21							50	-145	482500	482
2657245315	Bacteria	Permanent Draft	Single-cell microbial genomes from expanding oxygen minimum zones (OMZs) of the northeastern subarctic Pacific Ocean (NESAP)	Chloroflexi bacterium SCGC AC-312_J06 - v2 (contamination screened)	DOE Joint Genome Institute (JGI)	2657245315	Chloroflexi	unclassified	unclassified	unclassified	unclassified	Chloroflexi bacterium SCGC AC-312_J06							50	-145	804006	812
2657245703	Bacteria	Permanent Draft	Leaf Cutter and Ant Microbe Symbiosis	Streptomyces sp. IgraMP-1	DOE Joint Genome Institute (JGI)	2657245703	Actinobacteria	Actinobacteria	Streptomycetales	Streptomycetaceae	Streptomyces	Streptomyces sp. IgraMP-1									6915353	6562
2657245707	Bacteria	Permanent Draft	Bioprospecting for lignincellulytic microbes and enzymes from natural, highly-evolved plant biomass-degrading systems	Streptomyces sp. DvalAA-14	DOE Joint Genome Institute (JGI)	2657245707	Actinobacteria	Actinobacteria	Streptomycetales	Streptomycetaceae	Streptomyces	Streptomyces sp. DvalAA-14									7944178	7259
2657245725	Bacteria	Permanent Draft	Bioprospecting for lignincellulytic microbes and enzymes from natural, highly-evolved plant biomass-degrading systems	Streptomyces sp. LamerLS-31b	DOE Joint Genome Institute (JGI)	2657245725	Actinobacteria	Actinobacteria	Streptomycetales	Streptomycetaceae	Streptomyces	Streptomyces sp. LamerLS-31b									8516683	7772
2660238772	Bacteria	Permanent Draft	Single-cell microbial genomes from expanding oxygen minimum zones (OMZs) of the northeastern subarctic Pacific Ocean (NESAP)	Epsilonproteobacteria bacterium SCGC AD-305-A02 - v2 (contamination screened)	DOE Joint Genome Institute (JGI)	2660238772	Proteobacteria	Epsilonproteobacteria	unclassified	unclassified	unclassified	Epsilonproteobacteria bacterium SCGC AD-305-A02							57.318	20.0511	485846	515
2660238789	Bacteria	Permanent Draft	Freshwater and sediment microbial communities from various areas in North America, analyzing microbe dynamics in response to fracking	Caulobacter bacterium JGI SC39-H11 (unscreened)	DOE Joint Genome Institute (JGI)	2660238789	Proteobacteria	Alphaproteobacteria	Caulobacterales	Caulobacteraceae	Caulobacter	Caulobacter sp. JGI SC39-H11									423390	472
2663762693	Bacteria	Permanent Draft	Single-cell microbial genomes from expanding oxygen minimum zones (OMZs) of the northeastern subarctic Pacific Ocean (NESAP)	Verrucomicrobia bacterium SCGC AC-312_N19v2 (unscreened)	DOE Joint Genome Institute (JGI)	2663762693	Verrucomicrobia	unclassified	unclassified	unclassified	unclassified	Verrucomicrobia bacterium SCGC AC-312_N19									208628	136
2663762718	Bacteria	Permanent Draft	Genomic Encyclopedia of Type Strains, Phase III (KMG-III): the genomes of soil and plant-associated and newly described type strains	Lutimaribacter pacificus CGMCC 1.10970	DOE Joint Genome Institute (JGI)	2663762718	Proteobacteria	Alphaproteobacteria	Rhodobacterales	Rhodobacteraceae	Lutimaribacter	Lutimaribacter pacificus									4441664	4363
2663762720	Bacteria	Permanent Draft	Genomic Encyclopedia of Type Strains, Phase III (KMG-III): the genomes of soil and plant-associated and newly described type strains	Jeotgalicoccus halophilus CGMCC 1.8911	DOE Joint Genome Institute (JGI)	2663762720	Firmicutes	Bacilli	Bacillales	Staphylococcaceae	Jeotgalicoccus	Jeotgalicoccus halophilus									2277311	2386
2663762747	Bacteria	Permanent Draft	Genomic Encyclopedia of Type Strains, Phase III (KMG-III): the genomes of soil and plant-associated and newly described type strains	Neptunomonas qingdaonensis CGMCC 1.10971	DOE Joint Genome Institute (JGI)	2663762747	Proteobacteria	Gammaproteobacteria	Oceanospirillales	Oceanospirillaceae	Neptunomonas	Neptunomonas qingdaonensis									4449795	4100
2663762777	Bacteria	Permanent Draft	Genome sequencing of a diverse group of Pseudomonas species	Pseudomonas chengduensis DSM 26382	DOE Joint Genome Institute (JGI)	2663762777	Proteobacteria	Gammaproteobacteria	Pseudomonadales	Pseudomonadaceae	Pseudomonas	Pseudomonas chengduensis		Engineered	Wastewater	Unclassified	Sewage				5413065	5213
2663762783	Bacteria	Permanent Draft	Genome sequencing of a diverse group of Pseudomonas species	Pseudomonas luteola JCM 3352	DOE Joint Genome Institute (JGI)	2663762783	Proteobacteria	Gammaproteobacteria	Pseudomonadales	Pseudomonadaceae	Pseudomonas	Pseudomonas luteola									5421602	5262
2663763557	Bacteria	Permanent Draft	Single-cell microbial genomes from expanding oxygen minimum zones (OMZs) of the northeastern subarctic Pacific Ocean (NESAP)	Alphaproteobacteria bacterium SCGC AC-337_F16v2 (unscreened)	DOE Joint Genome Institute (JGI)	2663763557	Proteobacteria	Alphaproteobacteria	unclassified	unclassified	unclassified	Alphaproteobacteria bacterium SCGC AC-337_F16		Environmental	Aquatic	Unclassified	Marine		50	-145	236553	300
2663763585	Bacteria	Permanent Draft	Genome sequencing of reference Bacteroidetes strains abundant in freshwater	Bacteroidetes bacI-A JGI MCM14ME166 (unscreened)	DOE Joint Genome Institute (JGI)	2663763585	Bacteroidetes	unclassified	unclassified	unclassified	unclassified	unclassified	Lake Mendota, Madison, WI, USA	Environmental	Aquatic	Lake	Freshwater		43.1066	-89.4247	678930	681
2663763590	Bacteria	Permanent Draft	Genome sequencing of reference Bacteroidetes strains abundant in freshwater	Bacteroidetes bacII-A JGI MCM14ME128 (unscreened)	DOE Joint Genome Institute (JGI)	2663763590	Bacteroidetes	unclassified	unclassified	unclassified	unclassified	unclassified	Lake Mendota, Madison, WI, USA	Environmental	Aquatic	Lake	Freshwater		43.1066	-89.4247	1037051	1095
2663763598	Bacteria	Permanent Draft	Bacterial and archaeal communities from various locations to study Microbial Dark Matter (Phase II)	Rhodoplanes sp. JGI PP 4-K5 (unscreened)	DOE Joint Genome Institute (JGI)	2663763598	Proteobacteria	Alphaproteobacteria	Rhizobiales	Hyphomicrobiaceae	Rhodoplanes	uncultured Rhodoplanes sp.	Canada: Banff	Environmental	Terrestrial	Unclassified	Soil		51.1699	-116.158	65307	95
2667527387	Bacteria	Permanent Draft	Genome sequencing of a diverse group of Pseudomonas species	Pseudomonas pohangensis DSM 17875	DOE Joint Genome Institute (JGI)	2667527387	Proteobacteria	Gammaproteobacteria	Pseudomonadales	Pseudomonadaceae	Pseudomonas	Pseudomonas pohangensis	South Korea	Environmental	Aquatic	Intertidal zone	Marine	Aquatic, Marine, Sand			3769589	3544
2667527443	Bacteria	Permanent Draft	Genomic Encyclopedia of Type Strains, Phase III (KMG-III): the genomes of soil and plant-associated and newly described type strains	Colwellia chukchiensis CGMCC 1.9127	DOE Joint Genome Institute (JGI)	2667527443	Proteobacteria	Gammaproteobacteria	Alteromonadales	Colwelliaceae	Colwellia	Colwellia chukchiensis									4023670	3647
2667528165	Bacteria	Permanent Draft	Comparative analysis of microorganisms from saline springs in Andes Mountain Range, Colombia	Isoptericola halotolerans CG 23	DOE Joint Genome Institute (JGI)	2667528165	Actinobacteria	Actinobacteria	Micrococcales	Promicromonosporaceae	Isoptericola	Isoptericola halotolerans									3850555	3555
2667528183	Bacteria	Permanent Draft	Genome sequencing of a diverse group of Pseudomonas species	Pseudomonas saponiphila DSM 9751	DOE Joint Genome Institute (JGI)	2667528183	Proteobacteria	Gammaproteobacteria	Pseudomonadales	Pseudomonadaceae	Pseudomonas	Pseudomonas saponiphila									7375852	7113
2671180029	Bacteria	Permanent Draft	Active sludge and wastewater microbial communities from Klosterneuburg, Austria	Nitrosomonas ureae Nm10	DOE Joint Genome Institute (JGI)	2671180029	Proteobacteria	Betaproteobacteria	Nitrosomonadales	Nitrosomonadaceae	Nitrosomonas	Nitrosomonas ureae	Sardinia, Italy	Environmental	Terrestrial	Unclassified	Soil				3238349	3137
2671180069	Bacteria	Permanent Draft	Active sludge and wastewater microbial communities from Klosterneuburg, Austria	Nitrosospira multiformis Nl7	DOE Joint Genome Institute (JGI)	2671180069	Proteobacteria	Betaproteobacteria	Nitrosomonadales	Nitrosomonadaceae	Nitrosospira	Nitrosospira multiformis	Hamburg, Germany						53.5586	9.8611	3195397	3031
2671180072	Bacteria	Permanent Draft	Active sludge and wastewater microbial communities from Klosterneuburg, Austria	Nitrosomonas eutropha Nm24	DOE Joint Genome Institute (JGI)	2671180072	Proteobacteria	Betaproteobacteria	Nitrosomonadales	Nitrosomonadaceae	Nitrosomonas	Nitrosomonas eutropha	Hamburg, Germany						53.5586	9.8611	2344427	2290
2671180087	Bacteria	Permanent Draft	Genomic Encyclopedia of Type Strains, Phase III (KMG-III): the genomes of soil and plant-associated and newly described type strains	Glycomyces sambucus CGMCC 4.3147	DOE Joint Genome Institute (JGI)	2671180087	Actinobacteria	Actinobacteria	Glycomycetales	Glycomycetaceae	Glycomyces	Glycomyces sambucus									5604480	5143
2675903025	Bacteria	Permanent Draft	Genomic Encyclopedia of Type Strains, Phase III (KMG-III): the genomes of soil and plant-associated and newly described type strains	Salisediminibacterium haloalkalitolerans 10nlg	DOE Joint Genome Institute (JGI)	2675903025	Firmicutes	Bacilli	Bacillales	Bacillaceae	Salisediminibacterium	Salisediminibacterium haloalkalitolerans									2937914	2860
2675903046	Bacteria	Permanent Draft	Comparative genomics of bacterial root endophytes of switchgrass collected from native prairies over two seasons	Klebsiella pneumoniae NFIX52	DOE Joint Genome Institute (JGI)	2675903046	Proteobacteria	Gammaproteobacteria	Enterobacterales	Enterobacteriaceae	Klebsiella	Klebsiella pneumoniae		Host-associated	Plants	Rhizoplane	Roots		36.7565	-96.382	5451247	5200
2675903049	Bacteria	Permanent Draft	Genomic Encyclopedia of Type Strains, Phase III (KMG-III): the genomes of soil and plant-associated and newly described type strains	Prauserella marina CGMCC 4.5506	DOE Joint Genome Institute (JGI)	2675903049	Actinobacteria	Actinobacteria	Pseudonocardiales	Pseudonocardiaceae	Prauserella	Prauserella marina	China, Nanhai	Environmental	Aquatic	Oceanic	Marine	Sediment			6980949	6623
2675903061	Bacteria	Permanent Draft	Genomic Encyclopedia of Type Strains, Phase III (KMG-III): the genomes of soil and plant-associated and newly described type strains	Streptomyces aidingensis CGMCC 4.5739	DOE Joint Genome Institute (JGI)	2675903061	Actinobacteria	Actinobacteria	Streptomycetales	Streptomycetaceae	Streptomyces	Streptomyces aidingensis									6482745	5696
2675903145	Bacteria	Permanent Draft	Genomic Encyclopedia of Archaeal and Bacterial Type Strains, Phase II (KMG-II): from individual species to whole genera	Loktanella sp. DSM 29012	DOE Joint Genome Institute (JGI)	2675903145	Proteobacteria	Alphaproteobacteria	Rhodobacterales	Rhodobacteraceae	Loktanella	Loktanella sp. DSM 29012									3417479	3382
2675903226	Bacteria	Permanent Draft	Genomic Encyclopedia of Archaeal and Bacterial Type Strains, Phase II (KMG-II): from individual species to whole genera	Amycolatopsis sacchari DSM 44468	DOE Joint Genome Institute (JGI)	2675903226	Actinobacteria	Actinobacteria	Pseudonocardiales	Pseudonocardiaceae	Amycolatopsis	Amycolatopsis sacchari	India	Engineered	Industrial production	Unclassified	Unclassified				7587467	7438
2675903230	Bacteria	Permanent Draft	Genomic Encyclopedia of Archaeal and Bacterial Type Strains, Phase II (KMG-II): from individual species to whole genera	Acidovorax soli DSM 25157	DOE Joint Genome Institute (JGI)	2675903230	Proteobacteria	Betaproteobacteria	Burkholderiales	Comamonadaceae	Acidovorax	Acidovorax soli		Environmental	Terrestrial	Unclassified	Soil				4130223	3903
2675903692	Bacteria	Permanent Draft	Genomic Encyclopedia of Archaeal and Bacterial Type Strains, Phase II (KMG-II): from individual species to whole genera	Amycolatopsis rubida DSM 44637	DOE Joint Genome Institute (JGI)	2675903692	Actinobacteria	Actinobacteria	Pseudonocardiales	Pseudonocardiaceae	Amycolatopsis	Amycolatopsis rubida		Environmental	Terrestrial	Unclassified	Soil				9873592	9386
2681812806	Bacteria	Permanent Draft	Genome sequencing of aromatic compound degrading bacteria and fungi	Rhodococcus opacus ATCC 51882	DOE Joint Genome Institute (JGI)	2681812806	Actinobacteria	Actinobacteria	Corynebacteriales	Nocardiaceae	Rhodococcus	Rhodococcus opacus									9868876	9288
2681812861	Bacteria	Permanent Draft	Comparative analysis of microorganisms from saline springs in Andes Mountain Range, Colombia	Stenotrophomonas rhizophila USBA GBX 843	DOE Joint Genome Institute (JGI)	2681812861	Proteobacteria	Gammaproteobacteria	Xanthomonadales	Xanthomonadaceae	Stenotrophomonas	Stenotrophomonas rhizophila									4444921	4019
2681812862	Bacteria	Permanent Draft	Bacterial endophytes that colonize and modify switchgrass growth	Bacillus amyloliquefaciens GD4a	DOE Joint Genome Institute (JGI)	2681812862	Firmicutes	Bacilli	Bacillales	Bacillaceae	Bacillus	Bacillus amyloliquefaciens							87.41	37.26	3850458	3860
2681812894	Bacteria	Permanent Draft	Genomic Encyclopedia of Archaeal and Bacterial Type Strains, Phase II (KMG-II): from individual species to whole genera	Sphaerotilus natans ATCC 13338	DOE Joint Genome Institute (JGI)	2681812894	Proteobacteria	Betaproteobacteria	Burkholderiales	unclassified	Sphaerotilus	Sphaerotilus natans									4630083	4213
2681812935	Bacteria	Permanent Draft	Genomic Encyclopedia of Archaeal and Bacterial Type Strains, Phase II (KMG-II): from individual species to whole genera	Roseovarius nanhaiticus DSM 29590	DOE Joint Genome Institute (JGI)	2681812935	Proteobacteria	Alphaproteobacteria	Rhodobacterales	Rhodobacteraceae	Roseovarius	Roseovarius nanhaiticus		Environmental	Aquatic	Unclassified	Sediment				3698163	3609
2681812957	Bacteria	Permanent Draft	Genomic Encyclopedia of Archaeal and Bacterial Type Strains, Phase II (KMG-II): from individual species to whole genera	Chryseobacterium defluvii DSM 14219	DOE Joint Genome Institute (JGI)	2681812957	Bacteroidetes	Flavobacteriia	Flavobacteriales	Weeksellaceae	Chryseobacterium	Chryseobacterium defluvii	Germany	Engineered	Wastewater	Unclassified	Unclassified				3712841	3516
2681812964	Bacteria	Permanent Draft	Genomic Encyclopedia of Type Strains, Phase III (KMG-III): the genomes of soil and plant-associated and newly described type strains	Actinophytocola xinjiangensis CGMCC 4.4663	DOE Joint Genome Institute (JGI)	2681812964	Actinobacteria	Actinobacteria	Pseudonocardiales	Pseudonocardiaceae	Actinophytocola	Actinophytocola xinjiangensis									2842109	2775
2681813514	Bacteria	Permanent Draft	Genomic Encyclopedia of Archaeal and Bacterial Type Strains, Phase II (KMG-II): from individual species to whole genera	Chryseobacterium piscicola DSM 21068	DOE Joint Genome Institute (JGI)	2681813514	Bacteroidetes	Flavobacteriia	Flavobacteriales	Weeksellaceae	Chryseobacterium	Chryseobacterium piscicola	Chile, Region Los Lagos, Osorno	Host-associated	Fish	Unclassified	Unclassified		-39.85	-72.83	3452400	3199
2684622841	Bacteria	Permanent Draft	Single-cell microbial genomes from expanding oxygen minimum zones (OMZs) of the northeastern subarctic Pacific Ocean (NESAP)	Epsilonproteobacteria bacterium SCGC AD-308-I21v2 (contamination screened)	DOE Joint Genome Institute (JGI)	2684622841	Proteobacteria	Epsilonproteobacteria	unclassified	unclassified	unclassified	Epsilonproteobacteria bacterium SCGC AD-308-I21		Environmental	Aquatic	Unclassified	Marine		57.318	20.0511	670559	681
2684622856	Bacteria	Permanent Draft	Genomic Encyclopedia of Archaeal and Bacterial Type Strains, Phase II (KMG-II): from individual species to whole genera	Chryseobacterium frigidisoli DSM 26000	DOE Joint Genome Institute (JGI)	2684622856	Bacteroidetes	Flavobacteriia	Flavobacteriales	Weeksellaceae	Halpernia	Chryseobacterium frigidisoli		Environmental	Terrestrial	Sand	Soil				3021049	3031
2684623244	Bacteria	Permanent Draft	Avena fatua rhizosphere microbial communities from Hopland, California, USA	Edaphobacter sp. JGI 001 (contamination screened)	DOE Joint Genome Institute (JGI)	2684623244	Acidobacteria	Acidobacteriia	Acidobacteriales	Acidobacteriaceae	Edaphobacter	Edaphobacter sp. JGI 001									3440693	3137
2684623247	Bacteria	Permanent Draft	Avena fatua rhizosphere microbial communities from Hopland, California, USA	Xanthomonadaceae bacterium JGI 043 (unscreened)	DOE Joint Genome Institute (JGI)	2684623247	Proteobacteria	Gammaproteobacteria	Xanthomonadales	Xanthomonadaceae	unclassified	Xanthomonadaceae bacterium									460339	482
2684623256	Bacteria	Permanent Draft	Avena fatua rhizosphere microbial communities from Hopland, California, USA	Ellin6075 bacterium JGI 003 (unscreened)	DOE Joint Genome Institute (JGI)	2684623256	Acidobacteria	Acidobacteriia	Acidobacteriales	Acidobacteriaceae	unclassified	bacterium Ellin6075									4719828	4432
2684623271	Bacteria	Permanent Draft	Avena fatua rhizosphere microbial communities from Hopland, California, USA	Sphingobacteriaceae bacterium JGI 016 (contamination screened)	DOE Joint Genome Institute (JGI)	2684623271	Bacteroidetes	Sphingobacteriia	Sphingobacteriales	Sphingobacteriaceae	unclassified	Sphingobacteriaceae bacterium JGI 016									1517271	1521
2684623275	Bacteria	Permanent Draft	Avena fatua rhizosphere microbial communities from Hopland, California, USA	Solirubrobacterales bacterium JGI 015 (contamination screened)	DOE Joint Genome Institute (JGI)	2684623275	Actinobacteria	Thermoleophilia	Solirubrobacterales	unclassified	unclassified	Solirubrobacterales bacterium									2163949	2140
2687453671	Bacteria	Permanent Draft	Avena fatua rhizosphere microbial communities from Hopland, California, USA	SC3 bacterium JGI 048 (unscreened)	DOE Joint Genome Institute (JGI)	2687453671	unclassified	unclassified	unclassified	unclassified	unclassified	unclassified									690097	778
2687453672	Bacteria	Permanent Draft	Avena fatua rhizosphere microbial communities from Hopland, California, USA	SC3 bacterium JGI 048 (contamination screened)	DOE Joint Genome Institute (JGI)	2687453672	unclassified	unclassified	unclassified	unclassified	unclassified	unclassified									668008	750
2687453682	Bacteria	Permanent Draft	Populus root and rhizosphere microbial communities from Tennessee, USA	Brevibacillus sp. OK042	DOE Joint Genome Institute (JGI)	2687453682	Firmicutes	Bacilli	Bacillales	Paenibacillaceae	Brevibacillus	Brevibacillus sp. OK042									5800699	5886
2687453724	Bacteria	Permanent Draft	Sequencing the genomes of 1000 actinobacteria strains	Streptomyces sp. 2224.1	DOE Joint Genome Institute (JGI)	2687453724	Actinobacteria	Actinobacteria	Streptomycetales	Streptomycetaceae	Streptomyces	Streptomyces sp. 2224.1									8000762	7192
2687453760	Bacteria	Permanent Draft	Populus root and rhizosphere microbial communities from Tennessee, USA	Mesorhizobium sp. YR577	DOE Joint Genome Institute (JGI)	2687453760	Proteobacteria	Alphaproteobacteria	Rhizobiales	Phyllobacteriaceae	Mesorhizobium	Mesorhizobium sp. YR577									6824794	6517
2690315612	Bacteria	Permanent Draft	Populus root and rhizosphere microbial communities from Tennessee, USA	Devosia sp. YR412	DOE Joint Genome Institute (JGI)	2690315612	Proteobacteria	Alphaproteobacteria	Rhizobiales	Hyphomicrobiaceae	Devosia	Devosia sp. YR412									3831215	3779
2690315615	Bacteria	Permanent Draft	Populus root and rhizosphere microbial communities from Tennessee, USA	Massilia sp. CF038	DOE Joint Genome Institute (JGI)	2690315615	Proteobacteria	Betaproteobacteria	Burkholderiales	Oxalobacteraceae	Massilia	Massilia sp. CF038									5664349	5186
2690315623	Bacteria	Permanent Draft	Genomic Encyclopedia of Archaeal and Bacterial Type Strains, Phase II (KMG-II): from individual species to whole genera	Pedobacter alluvionis DSM 19624	DOE Joint Genome Institute (JGI)	2690315623	Bacteroidetes	Sphingobacteriia	Sphingobacteriales	Sphingobacteriaceae	Pedobacter	Pedobacter alluvionis	USA, northwestern Montana, Middle Fork Flathead River, Nyack Floodplain	Environmental	Aquatic	Lotic	Freshwater				6037645	5299
2690315634	Bacteria	Permanent Draft	Populus root and rhizosphere microbial communities from Tennessee, USA	Paenibacillus sp. CF384	DOE Joint Genome Institute (JGI)	2690315634	Firmicutes	Bacilli	Bacillales	Paenibacillaceae	Paenibacillus	Paenibacillus sp. CF384									6988175	6344
2690315655	Bacteria	Permanent Draft	Populus root and rhizosphere microbial communities from Tennessee, USA	Mitsuaria sp. PDC51	DOE Joint Genome Institute (JGI)	2690315655	Proteobacteria	Betaproteobacteria	Burkholderiales	unclassified	Mitsuaria	Mitsuaria sp. PDC51									5852107	5017
2693429820	Bacteria	Permanent Draft	Sequencing of bacterial isolates from soil warming experiment in Harvard Forest, Massachusetts, USA	Beijerinckia sp. 28-YEA-48	DOE Joint Genome Institute (JGI)	2693429820	Proteobacteria	Alphaproteobacteria	Rhizobiales	Beijerinckiaceae	Beijerinckia	Beijerinckia sp. 28-YEA-48	USA: Harvard Forest, Massachusetts						42.54	-72.18	6427626	6094
2693429827	Bacteria	Permanent Draft	Populus root and rhizosphere microbial communities from Tennessee, USA	Paenibacillus sp. PDC88	DOE Joint Genome Institute (JGI)	2693429827	Firmicutes	Bacilli	Bacillales	Paenibacillaceae	Paenibacillus	Paenibacillus sp. PDC88									6028771	5827
2693429844	Bacteria	Permanent Draft	Development of a pipeline for high-throughput recovery of near-complete and complete microbial genomes from complex metagenomic datasets	Microgenomates bacterium JGI CrystG Apr02-2-B6 (unscreened)	DOE Joint Genome Institute (JGI)	2693429844	Candidatus Microgenomates	unclassified	unclassified	unclassified	unclassified	Candidatus Microgenomates bacterium JGI CrystG Apr02-2-B6		Environmental	Aquatic	Unclassified	Freshwater		38.9383	-110.135	301789	386
2693429880	Bacteria	Permanent Draft	Genomic Encyclopedia of Archaeal and Bacterial Type Strains, Phase II (KMG-II): from individual species to whole genera	Hydrobacter penzbergensis DSM 25353	DOE Joint Genome Institute (JGI)	2693429880	Bacteroidetes	Chitinophagia	Chitinophagales	Chitinophagaceae	Hydrobacter	Hydrobacter penzbergensis		Environmental	Aquatic	Unclassified	Unclassified				3961509	3547
2693429884	Bacteria	Permanent Draft	Genomic Encyclopedia of Archaeal and Bacterial Type Strains, Phase II (KMG-II): from individual species to whole genera	Roseovarius azorensis DSM 100674	DOE Joint Genome Institute (JGI)	2693429884	Proteobacteria	Alphaproteobacteria	Rhodobacterales	Rhodobacteraceae	Roseovarius	Roseovarius azorensis		Environmental	Aquatic	Unclassified	Marine				3857113	3854
2693429926	Bacteria	Permanent Draft	Single-cell microbial genomes from expanding oxygen minimum zones (OMZs) of the northeastern subarctic Pacific Ocean (NESAP)	Deferribacteres bacterium SCGC AC-337_C06 - v2 (unscreened)	DOE Joint Genome Institute (JGI)	2693429926	Deferribacteres	Deferribacteres	unclassified	unclassified	unclassified	Deferribacteres bacterium SCGC AC-337_C06							50	-145	1579695	1398
2693429988	Bacteria	Permanent Draft	Development of a pipeline for high-throughput recovery of near-complete and complete microbial genomes from complex metagenomic datasets	Mariprofundus sp. JGI CrystG Aug08-3-F6 (contamination screened)	DOE Joint Genome Institute (JGI)	2693429988	Proteobacteria	Zetaproteobacteria	Mariprofundales	Mariprofundaceae	Mariprofundus	Mariprofundus sp. JGI CrystG Aug08-3-F6		Environmental	Aquatic	Unclassified	Freshwater		38.9383	-110.135	215765	217
2693430039	Bacteria	Permanent Draft	Development of a pipeline for high-throughput recovery of near-complete and complete microbial genomes from complex metagenomic datasets	Thiomicrospira sp. JGI CrystG Aug3-1-F18 (unscreened)	DOE Joint Genome Institute (JGI)	2693430039	Proteobacteria	Gammaproteobacteria	Thiotrichales	Piscirickettsiaceae	Thiomicrospira	Thiomicrospira sp. JGI CrystG Aug3-1-F18		Environmental	Aquatic	Unclassified	Freshwater		38.9383	-110.135	292601	334
2695420930	Bacteria	Permanent Draft	Genomic Encyclopedia of Archaeal and Bacterial Type Strains, Phase II (KMG-II): from individual species to whole genera	Chryseobacterium arachidis DSM 27619	DOE Joint Genome Institute (JGI)	2695420930	Bacteroidetes	Flavobacteriia	Flavobacteriales	Weeksellaceae	Chryseobacterium	Chryseobacterium arachidis		Environmental	Terrestrial	Unclassified	Soil				4947868	4660
2695420936	Bacteria	Permanent Draft	Genomic Encyclopedia of Archaeal and Bacterial Type Strains, Phase II (KMG-II): from individual species to whole genera	Aliifodinibius roseus DSM 21986	DOE Joint Genome Institute (JGI)	2695420936	Balneolaeota	Balneolia	Balneolales	Balneolaceae	Aliifodinibius	Aliifodinibius roseus		Environmental	Aquatic	Unclassified	Sediment				5082244	4344
2695420952	Bacteria	Permanent Draft	Populus root and rhizosphere microbial communities from Tennessee, USA	Stenotrophomonas sp. YR399	DOE Joint Genome Institute (JGI)	2695420952	Proteobacteria	Gammaproteobacteria	Xanthomonadales	Xanthomonadaceae	Stenotrophomonas	Stenotrophomonas sp. YR399									4686743	4342
2695420957	Bacteria	Permanent Draft	Genomic Encyclopedia of Archaeal and Bacterial Type Strains, Phase II (KMG-II): from individual species to whole genera	Flavobacterium segetis DSM 19741	DOE Joint Genome Institute (JGI)	2695420957	Bacteroidetes	Flavobacteriia	Flavobacteriales	Flavobacteriaceae	Flavobacterium	Flavobacterium segetis		Environmental	Terrestrial	Unclassified	Soil				3463995	3057
2695421043	Bacteria	Permanent Draft	Genomic Encyclopedia of Archaeal and Bacterial Type Strains, Phase II (KMG-II): from individual species to whole genera	Sulfurivirga caldicuralii DSM 17737	DOE Joint Genome Institute (JGI)	2695421043	Proteobacteria	Gammaproteobacteria	Thiotrichales	Piscirickettsiaceae	Sulfurivirga	Sulfurivirga caldicuralii	Japan	Environmental	Aquatic	Hydrothermal vents	Marine	Aquatic, Hot spring			1673283	1712
2698536793	Bacteria	Permanent Draft	Development of a pipeline for high-throughput recovery of near-complete and complete microbial genomes from complex metagenomic datasets	Parcubacteria bacterium JGI CrystG Apr02-3-E6 (unscreened)	DOE Joint Genome Institute (JGI)	2698536793	unclassified	unclassified	unclassified	unclassified	unclassified	Parcubacteria group bacterium JGI CrystG Apr02-3-E6		Environmental	Aquatic	Unclassified	Freshwater		38.9383	-110.135	237582	296
2698536811	Bacteria	Permanent Draft	Genomic Encyclopedia of Archaeal and Bacterial Type Strains, Phase II (KMG-II): from individual species to whole genera	Agromyces cerinus cerinus DSM 8595	DOE Joint Genome Institute (JGI)	2698536811	Actinobacteria	Actinobacteria	Micrococcales	Microbacteriaceae	Agromyces	Agromyces cerinus		Environmental	Terrestrial	Unclassified	Soil				4187509	3963
2698536827	Bacteria	Permanent Draft	Development of a pipeline for high-throughput recovery of near-complete and complete microbial genomes from complex metagenomic datasets	Microgenomates bacterium JGI CrystG Apr02-3-D12 (contamination screened)	DOE Joint Genome Institute (JGI)	2698536827	Candidatus Microgenomates	unclassified	unclassified	unclassified	unclassified	Candidatus Microgenomates bacterium JGI CrystG Apr02-3-D12		Environmental	Aquatic	Unclassified	Freshwater		38.9383	-110.135	382982	468
2698536841	Bacteria	Permanent Draft	Development of a pipeline for high-throughput recovery of near-complete and complete microbial genomes from complex metagenomic datasets	Microgenomates bacterium JGI CrystG Apr02-3-B17 (unscreened)	DOE Joint Genome Institute (JGI)	2698536841	Candidatus Microgenomates	unclassified	unclassified	unclassified	unclassified	Candidatus Microgenomates bacterium JGI CrystG Apr02-3-B17		Environmental	Aquatic	Unclassified	Freshwater		38.9383	-110.135	412365	516
2698536848	Bacteria	Permanent Draft	Development of a pipeline for high-throughput recovery of near-complete and complete microbial genomes from complex metagenomic datasets	Parcubacteria bacterium JGI CrystG Apr02-3-J13 (contamination screened)	DOE Joint Genome Institute (JGI)	2698536848	unclassified	unclassified	unclassified	unclassified	unclassified	Parcubacteria group bacterium JGI CrystG Apr02-3-J13		Environmental	Aquatic	Unclassified	Freshwater		38.9383	-110.135	395647	406
2698536856	Bacteria	Permanent Draft	Development of a pipeline for high-throughput recovery of near-complete and complete microbial genomes from complex metagenomic datasets	TM7 bacterium JGI CrystG Apr02-2-B14 (unscreened)	DOE Joint Genome Institute (JGI)	2698536856	Candidatus Saccharibacteria	unclassified	unclassified	unclassified	unclassified	Candidatus Saccharibacteria bacterium JGI CrystG Apr02-2-B14		Environmental	Aquatic	Unclassified	Freshwater		38.9383	-110.135	448379	501
2698536873	Bacteria	Permanent Draft	Development of a pipeline for high-throughput recovery of near-complete and complete microbial genomes from complex metagenomic datasets	unclassified bacterium JGI CrystG Apr3-3-N20 (unscreened)	DOE Joint Genome Institute (JGI)	2698536873	unclassified	unclassified	unclassified	unclassified	unclassified	bacterium JGI CrystG Apr3-3-N20		Environmental	Aquatic	Unclassified	Freshwater		38.9383	-110.135	270419	360
2698536878	Bacteria	Permanent Draft	Development of a pipeline for high-throughput recovery of near-complete and complete microbial genomes from complex metagenomic datasets	Parcubacteria bacterium JGI CrystG Apr3-4-D19 (contamination screened)	DOE Joint Genome Institute (JGI)	2698536878	unclassified	unclassified	unclassified	unclassified	unclassified	Parcubacteria group bacterium JGI CrystG Apr3-4-D19		Environmental	Aquatic	Unclassified	Freshwater		38.9383	-110.135	512455	559
2698536944	Bacteria	Permanent Draft	Development of a pipeline for high-throughput recovery of near-complete and complete microbial genomes from complex metagenomic datasets	Parcubacteria bacterium JGI CrystG Apr3-3-H12 (unscreened)	DOE Joint Genome Institute (JGI)	2698536944	unclassified	unclassified	unclassified	unclassified	unclassified	Parcubacteria group bacterium JGI CrystG Apr3-3-H12		Environmental	Aquatic	Unclassified	Freshwater		38.9383	-110.135	249242	343
2698536951	Bacteria	Permanent Draft	Development of a pipeline for high-throughput recovery of near-complete and complete microbial genomes from complex metagenomic datasets	Gallionella sp. JGI CrystG Apr3-4-L18 (unscreened)	DOE Joint Genome Institute (JGI)	2698536951	Proteobacteria	Betaproteobacteria	Nitrosomonadales	Gallionellaceae	Gallionella	Gallionella sp. JGI CrystG Apr3-4-L18		Environmental	Aquatic	Unclassified	Freshwater		38.9383	-110.135	617432	728
2698536964	Bacteria	Permanent Draft	Development of a pipeline for high-throughput recovery of near-complete and complete microbial genomes from complex metagenomic datasets	Rhodoferax sp. JGI CrystG Apr3-2-K10 (contamination screened)	DOE Joint Genome Institute (JGI)	2698536964	Proteobacteria	Betaproteobacteria	Burkholderiales	Comamonadaceae	Rhodoferax	Rhodoferax sp. JGI CrystG Apr3-2-K10		Environmental	Aquatic	Unclassified	Freshwater		38.9383	-110.135	564897	658
2698536983	Bacteria	Permanent Draft	Development of a pipeline for high-throughput recovery of near-complete and complete microbial genomes from complex metagenomic datasets	Microgenomates bacterium JGI CrystG Apr3-2-F10 (contamination screened)	DOE Joint Genome Institute (JGI)	2698536983	Candidatus Microgenomates	unclassified	unclassified	unclassified	unclassified	Candidatus Microgenomates bacterium JGI CrystG Apr3-2-F10		Environmental	Aquatic	Unclassified	Freshwater		38.9383	-110.135	418553	458
2698537037	Bacteria	Permanent Draft	Development of a pipeline for high-throughput recovery of near-complete and complete microbial genomes from complex metagenomic datasets	Dehalococcoidetes bacterium JGI CrystG Apr3-4-M19 (unscreened)	DOE Joint Genome Institute (JGI)	2698537037	Chloroflexi	Dehalococcoidia	unclassified	unclassified	unclassified	Dehalococcoidia bacterium JGI CrystG Apr3-4-M19		Environmental	Aquatic	Unclassified	Freshwater		38.9383	-110.135	514424	653
2698537040	Bacteria	Permanent Draft	Development of a pipeline for high-throughput recovery of near-complete and complete microbial genomes from complex metagenomic datasets	Elusimicrobia bacterium JGI CrystG Apr3-2-I13 (unscreened)	DOE Joint Genome Institute (JGI)	2698537040	Elusimicrobia	unclassified	unclassified	unclassified	unclassified	Elusimicrobia bacterium JGI CrystG Apr3-2-I13		Environmental	Aquatic	Unclassified	Freshwater		38.9383	-110.135	335837	357
2698537045	Bacteria	Permanent Draft	Development of a pipeline for high-throughput recovery of near-complete and complete microbial genomes from complex metagenomic datasets	Parcubacteria bacterium JGI CrystG Aug02-3-N14 (unscreened)	DOE Joint Genome Institute (JGI)	2698537045	unclassified	unclassified	unclassified	unclassified	unclassified	Parcubacteria group bacterium JGI CrystG Aug02-3-N14		Environmental	Aquatic	Unclassified	Freshwater		38.9383	-110.135	115712	150
2698537078	Bacteria	Permanent Draft	Development of a pipeline for high-throughput recovery of near-complete and complete microbial genomes from complex metagenomic datasets	Mariprofundus sp. JGI CrystG Aug08-2-G10 (unscreened)	DOE Joint Genome Institute (JGI)	2698537078	Proteobacteria	Zetaproteobacteria	Mariprofundales	Mariprofundaceae	Mariprofundus	Mariprofundus sp. JGI CrystG Aug08-2-G10		Environmental	Aquatic	Unclassified	Freshwater		38.9383	-110.135	134494	180
2698537081	Bacteria	Permanent Draft	Development of a pipeline for high-throughput recovery of near-complete and complete microbial genomes from complex metagenomic datasets	Mariprofundus sp. JGI CrystG Aug08-3-L18 (unscreened)	DOE Joint Genome Institute (JGI)	2698537081	Proteobacteria	Zetaproteobacteria	Mariprofundales	Mariprofundaceae	Mariprofundus	Mariprofundus sp. JGI CrystG Aug08-3-L18		Environmental	Aquatic	Unclassified	Freshwater		38.9383	-110.135	364337	378
2698537104	Bacteria	Permanent Draft	Development of a pipeline for high-throughput recovery of near-complete and complete microbial genomes from complex metagenomic datasets	Betaproteobacteria bacterium JGI CrystG Aug08-3-K8 (contamination screened)	DOE Joint Genome Institute (JGI)	2698537104	Proteobacteria	Betaproteobacteria	unclassified	unclassified	unclassified	Betaproteobacteria bacterium JGI CrystG Aug08-3-K8		Environmental	Aquatic	Unclassified	Freshwater		38.9383	-110.135	399478	453
2698537125	Bacteria	Permanent Draft	Development of a pipeline for high-throughput recovery of near-complete and complete microbial genomes from complex metagenomic datasets	Thiomicrospira sp. JGI CrystG Aug08-2-H11 (contamination screened)	DOE Joint Genome Institute (JGI)	2698537125	Proteobacteria	Gammaproteobacteria	Thiotrichales	Piscirickettsiaceae	Thiomicrospira	Thiomicrospira sp. JGI CrystG Aug08-2-H11		Environmental	Aquatic	Unclassified	Freshwater		38.9383	-110.135	261147	268
2700988680	Bacteria	Permanent Draft	Animal gut microbial communities from fecal samples from Wisconsin, USA	Fibrobacter sp. UWH4	DOE Joint Genome Institute (JGI)	2700988680	Fibrobacteres	Fibrobacteria	Fibrobacterales	Fibrobacteraceae	Fibrobacter	Fibrobacter sp. UWH4									3696015	3142
2703719162	Bacteria	Permanent Draft	Freshwater wetland microbial communities from Ohio, USA, analyzing the effect of biotic and abiotic controls	Candidate division OP3 bacterium JGI M3C4D4-002-J12 (contamination screened)	DOE Joint Genome Institute (JGI)	2703719162	Candidatus Omnitrophica	unclassified	unclassified	unclassified	unclassified	Candidatus Omnitrophica bacterium JGI M3C4D4-002-J12	USA: Old Woman Creek, Lake Erie, Ohio						41.3778	-82.5111	122085	120
2706794845	Bacteria	Permanent Draft	Microbial and viral regulation of community carbon cycling across diverse low-oxygen zones	Allochromatium vinosum JGI ETNP_125m_186_C08 (contamination screened)	DOE Joint Genome Institute (JGI)	2706794845	Proteobacteria	Gammaproteobacteria	Chromatiales	Chromatiaceae	Allochromatium	Allochromatium vinosum							18.9208	-104.892	255983	275
2706794883	Bacteria	Permanent Draft	Genomic insights into acetone-butanol-ethanol (ABE) fermentation by sequencing solventogenic clostridia strains	Clostridium beijerinckii DJ036	DOE Joint Genome Institute (JGI)	2706794883	Firmicutes	Clostridia	Clostridiales	Clostridiaceae	Clostridium	Clostridium beijerinckii									6097018	5621
2706794916	Bacteria	Permanent Draft	Genomic Encyclopedia of Type Strains, Phase III (KMG-III): the genomes of soil and plant-associated and newly described type strains	Sphaerochaeta associata GLS2	DOE Joint Genome Institute (JGI)	2706794916	Spirochaetes	Spirochaetia	Spirochaetales	Spirochaetaceae	Sphaerochaeta	Sphaerochaeta associata		Host-associated	Unclassified	Unclassified	Unclassified				3550837	3310
2706794926	Bacteria	Permanent Draft	Genomic insights into acetone-butanol-ethanol (ABE) fermentation by sequencing solventogenic clostridia strains	Clostridium saccharoperbutylacetonicum DJ098	DOE Joint Genome Institute (JGI)	2706794926	Firmicutes	Clostridia	Clostridiales	Clostridiaceae	Clostridium	Clostridium saccharoperbutylacetonicum									6686489	6068
2706794938	Bacteria	Permanent Draft	Biogas fermentation microbial communities from biogas plants in Germany	Erysipelotrichaceae bacterium JGI 000170CP_B03 (contamination screened)	DOE Joint Genome Institute (JGI)	2706794938	Firmicutes	Erysipelotrichia	Erysipelotrichales	Erysipelotrichaceae	unclassified	Erysipelotrichaceae bacterium JGI 000170CP_B03	Germany: Bielefeld	Engineered	Bioreactor	Unclassified	Anaerobic		52.0385	8.4956	303530	392
2706794957	Bacteria	Permanent Draft	Biogas fermentation microbial communities from biogas plants in Germany	Coprococcus sp. JGI 000170CP_C06 (unscreened)	DOE Joint Genome Institute (JGI)	2706794957	Firmicutes	Clostridia	Clostridiales	Lachnospiraceae	Coprococcus	Coprococcus sp. JGI 000170CP_C06	Germany: Bielefeld	Engineered	Bioreactor	Unclassified	Anaerobic		52.0385	8.4956	362631	370
2706795002	Bacteria	Permanent Draft	Biogas fermentation microbial communities from biogas plants in Germany	Syntrophomonas sp. JGI 000176CP_H01 (unscreened)	DOE Joint Genome Institute (JGI)	2706795002	Firmicutes	Clostridia	Clostridiales	Syntrophomonadaceae	Syntrophomonas	Syntrophomonas sp. JGI 000176CP_H01	Germany: Bielefeld	Engineered	Bioreactor	Unclassified	Anaerobic		52.0385	8.4956	54255	70
2706795020	Bacteria	Permanent Draft	Biogas fermentation microbial communities from biogas plants in Germany	Clostridiales bacterium JGI 000176CP_D02 (unscreened)	DOE Joint Genome Institute (JGI)	2706795020	Firmicutes	Clostridia	Clostridiales	unclassified	unclassified	Clostridiales bacterium JGI 000176CP_D02	Germany: Bielefeld	Engineered	Bioreactor	Unclassified	Anaerobic		52.0385	8.4956	3091935	3077
2706795026	Bacteria	Permanent Draft	Genomic Encyclopedia of Type Strains, Phase III (KMG-III): the genomes of soil and plant-associated and newly described type strains	Sphingomonas histidinilytica UM2	DOE Joint Genome Institute (JGI)	2706795026	Proteobacteria	Alphaproteobacteria	Sphingomonadales	Sphingomonadaceae	Sphingomonas	Sphingomonas histidinilytica									5473339	5278
2706795030	Bacteria	Permanent Draft	Genomic Encyclopedia of Type Strains, Phase III (KMG-III): the genomes of soil and plant-associated and newly described type strains	Sphingopyxis flava R11H	DOE Joint Genome Institute (JGI)	2706795030	Proteobacteria	Alphaproteobacteria	Sphingomonadales	Sphingomonadaceae	Sphingopyxis	Sphingopyxis flava		Environmental	Terrestrial	Unclassified	Soil				4155299	4244
2708742389	Bacteria	Permanent Draft	Genomic Encyclopedia of Type Strains, Phase III (KMG-III): the genomes of soil and plant-associated and newly described type strains	Pseudoxanthomonas indica P15	DOE Joint Genome Institute (JGI)	2708742389	Proteobacteria	Gammaproteobacteria	Xanthomonadales	Xanthomonadaceae	Pseudoxanthomonas	Pseudoxanthomonas indica									3960916	3634
2708742395	Bacteria	Permanent Draft	Genomic Encyclopedia of Type Strains, Phase III (KMG-III): the genomes of soil and plant-associated and newly described type strains	Agreia pratensis VKM Ac-2510	DOE Joint Genome Institute (JGI)	2708742395	Actinobacteria	Actinobacteria	Micrococcales	Microbacteriaceae	Agreia	Agreia pratensis	Germany	Host-associated	Plants	Unclassified	Phyllosphere				3582686	3496
2708742416	Bacteria	Permanent Draft	Aquatic microbiome from duckweeds obtained from Rutgers Duckweed Stock Cooperative (RDSC)	Rhizobium sp. RU20A	DOE Joint Genome Institute (JGI)	2708742416	Proteobacteria	Alphaproteobacteria	Rhizobiales	Rhizobiaceae	Rhizobium	Rhizobium sp. RU20A									4526531	4255
2708742492	Bacteria	Permanent Draft	Metabolic diversity of uncharacterised clades of marine subsurface Dehalococcoidia	Dehalococcoidia bacterium SCGC AG-200-A03 (contamination screened)	DOE Joint Genome Institute (JGI)	2708742492	Chloroflexi	Dehalococcoidia	unclassified	unclassified	unclassified	Dehalococcoidia bacterium SCGC AG-200-A03	Arctic Ocean: Mid-Ocean Ridge	Environmental	Aquatic	Oceanic	Marine		73.3608	0.2108	1117142	1123
2708742508	Bacteria	Permanent Draft	Metabolic diversity of uncharacterised clades of marine subsurface Dehalococcoidia	Dehalococcoidia bacterium SCGC AG-205-G03 (contamination screened)	DOE Joint Genome Institute (JGI)	2708742508	Chloroflexi	Dehalococcoidia	unclassified	unclassified	unclassified	Dehalococcoidia bacterium SCGC AG-205-G03	Arctic Ocean: Mid-Ocean Ridge	Environmental	Aquatic	Oceanic	Marine		73.3608	0.2108	363429	382
2708742566	Bacteria	Permanent Draft	Soil microbial communities from Rifle, Colorado, USA	Candidatus Edwardsbacteria bacterium RifOxyB12_full_52_30	DOE Joint Genome Institute (JGI)	2708742566	Candidatus Edwardsbacteria	unclassified	unclassified	unclassified	unclassified	Candidatus Edwardsbacteria bacterium RifOxyB12_full_52_30	Rifle, Colorado, United States	Environmental	Aquatic	Groundwater	Freshwater	Groundwater	39.53	-107.78	2778688	2482
2708742580	Bacteria	Permanent Draft	Soil microbial communities from Rifle, Colorado, USA	Bacteroidetes bacterium GWA2_40_14	DOE Joint Genome Institute (JGI)	2708742580	Bacteroidetes	unclassified	unclassified	unclassified	unclassified	Bacteroidetes bacterium GWA2_40_14	Rifle, Colorado, United States	Environmental	Aquatic	Groundwater	Freshwater	Soil	39.53	-107.78	4808754	4019
2708742597	Bacteria	Permanent Draft	Soil microbial communities from Rifle, Colorado, USA	Ignavibacteria bacterium GWA2_55_25	DOE Joint Genome Institute (JGI)	2708742597	Ignavibacteriae	Ignavibacteria	unclassified	unclassified	unclassified	Ignavibacteria bacterium GWA2_55_25	Rifle, Colorado, United States	Environmental	Aquatic	Groundwater	Freshwater	Soil	39.53	-107.78	446191	439
2708742598	Bacteria	Permanent Draft	Soil microbial communities from Rifle, Colorado, USA	Planctomycetes bacterium GWA2_50_13	DOE Joint Genome Institute (JGI)	2708742598	Planctomycetes	unclassified	unclassified	unclassified	unclassified	Planctomycetes bacterium GWA2_50_13	Rifle, Colorado, United States	Environmental	Aquatic	Groundwater	Freshwater	Soil	39.53	-107.78	1717304	1779
2708742607	Bacteria	Permanent Draft	Soil microbial communities from Rifle, Colorado, USA	Spirochaetes bacterium GWB1_60_80	DOE Joint Genome Institute (JGI)	2708742607	Spirochaetes	unclassified	unclassified	unclassified	unclassified	Spirochaetes bacterium GWB1_60_80	Rifle, Colorado, United States	Environmental	Aquatic	Groundwater	Freshwater	Soil	39.53	-107.78	3601654	3046
2708742610	Bacteria	Permanent Draft	Soil microbial communities from Rifle, Colorado, USA	Bdellovibrionales bacterium GWB1_52_6	DOE Joint Genome Institute (JGI)	2708742610	Proteobacteria	Oligoflexia	Bdellovibrionales	unclassified	unclassified	Bdellovibrionales bacterium GWB1_52_6	Rifle, Colorado, United States	Environmental	Aquatic	Groundwater	Freshwater	Soil	39.53	-107.78	3543862	3442
2708742636	Bacteria	Permanent Draft	Soil microbial communities from Rifle, Colorado, USA	Tenericutes bacterium GWC2_34_14	DOE Joint Genome Institute (JGI)	2708742636	Tenericutes	unclassified	unclassified	unclassified	unclassified	Tenericutes bacterium GWC2_34_14	Rifle, Colorado, United States	Environmental	Aquatic	Groundwater	Freshwater	Soil	39.55	-107.97	2155962	2064
2708742699	Bacteria	Permanent Draft	Soil microbial communities from Rifle, Colorado, USA	Candidatus Shapirobacteria bacterium RBG_13_44_7	DOE Joint Genome Institute (JGI)	2708742699	Candidatus Shapirobacteria	unclassified	unclassified	unclassified	unclassified	Candidatus Shapirobacteria bacterium RBG_13_44_7	Rifle, Colorado, United States	Environmental	Terrestrial	Unclassified	Soil	Soil	39.55	-107.97	412519	609
2708742702	Bacteria	Permanent Draft	Soil microbial communities from Rifle, Colorado, USA	Actinobacteria bacterium RBG_16_70_17	DOE Joint Genome Institute (JGI)	2708742702	Actinobacteria	unclassified	unclassified	unclassified	unclassified	Actinobacteria bacterium RBG_16_70_17	Rifle,Colorado	Environmental	Terrestrial	Unclassified	Soil	Soil	39.55	-107.97	2133711	2473
2708742709	Bacteria	Permanent Draft	Soil microbial communities from Rifle, Colorado, USA	candidate division KSB1 bacterium RBG_16_48_16	DOE Joint Genome Institute (JGI)	2708742709	unclassified	unclassified	unclassified	unclassified	unclassified	candidate division KSB1 bacterium RBG_16_48_16	Rifle,Colorado	Environmental	Terrestrial	Unclassified	Soil	Soil	39.55	-107.97	3937874	3797
2708742735	Bacteria	Permanent Draft	Soil microbial communities from Rifle, Colorado, USA	Candidatus Rokubacteria bacterium RBG_16_73_20	DOE Joint Genome Institute (JGI)	2708742735	Candidatus Rokubacteria	unclassified	unclassified	unclassified	unclassified	Candidatus Rokubacteria bacterium RBG_16_73_20	Rifle,Colorado	Environmental	Terrestrial	Unclassified	Soil	Soil	39.55	-107.97	3761642	4117
2708742777	Bacteria	Permanent Draft	Soil microbial communities from Rifle, Colorado, USA	Candidatus Azambacteria bacterium RBG_16_47_10	DOE Joint Genome Institute (JGI)	2708742777	Candidatus Azambacteria	unclassified	unclassified	unclassified	unclassified	Candidatus Azambacteria bacterium RBG_16_47_10	Rifle,Colorado	Environmental	Terrestrial	Unclassified	Soil	Soil	39.55	-107.97	676040	822
2708742781	Bacteria	Permanent Draft	Soil microbial communities from Rifle, Colorado, USA	Chloroflexi bacterium RBG_16_48_8	DOE Joint Genome Institute (JGI)	2708742781	Chloroflexi	unclassified	unclassified	unclassified	unclassified	Chloroflexi bacterium RBG_16_48_8	Rifle,Colorado	Environmental	Terrestrial	Unclassified	Soil	Soil	39.55	-107.97	3981635	4331
2708742794	Bacteria	Permanent Draft	Soil microbial communities from Rifle, Colorado, USA	candidate division Zixibacteria bacterium RBG_16_50_21	DOE Joint Genome Institute (JGI)	2708742794	candidate division Zixibacteria	unclassified	unclassified	unclassified	unclassified	candidate division Zixibacteria bacterium RBG_16_50_21	Rifle,Colorado	Environmental	Terrestrial	Unclassified	Soil	Soil	39.55	-107.97	1379867	1338
2708742802	Bacteria	Permanent Draft	Soil microbial communities from Rifle, Colorado, USA	Nitrospirae bacterium RBG_16_43_11	DOE Joint Genome Institute (JGI)	2708742802	Nitrospirae	unclassified	unclassified	unclassified	unclassified	Nitrospirae bacterium RBG_16_43_11	Rifle,Colorado	Environmental	Terrestrial	Unclassified	Soil	Soil	39.55	-107.97	1501108	1693
2708742806	Bacteria	Permanent Draft	Soil microbial communities from Rifle, Colorado, USA	Desulfobacca sp. RBG_16_58_9	DOE Joint Genome Institute (JGI)	2708742806	Proteobacteria	Deltaproteobacteria	Syntrophobacterales	Syntrophaceae	Desulfobacca	Desulfobacca sp. RBG_16_58_9	Rifle,Colorado	Environmental	Terrestrial	Unclassified	Soil	Soil	39.55	-107.97	1427483	1819
2708742815	Bacteria	Permanent Draft	Soil microbial communities from Rifle, Colorado, USA	Deltaproteobacteria bacterium RBG_19FT_COMBO_56_10	DOE Joint Genome Institute (JGI)	2708742815	Proteobacteria	Deltaproteobacteria	unclassified	unclassified	unclassified	Deltaproteobacteria bacterium RBG_19FT_COMBO_56_10	Rifle,Colorado	Environmental	Terrestrial	Unclassified	Soil	Soil	39.55	-107.97	817820	1314
2708742822	Bacteria	Permanent Draft	Soil microbial communities from Rifle, Colorado, USA	Candidatus Portnoybacteria bacterium RIFCSPHIGHO2_01_FULL_39_19	DOE Joint Genome Institute (JGI)	2708742822	Candidatus Portnoybacteria	unclassified	unclassified	unclassified	unclassified	Candidatus Portnoybacteria bacterium RIFCSPHIGHO2_01_FULL_39_19	Rifle,Colorado	Environmental	Terrestrial	Unclassified	Soil	Soil	39.55	-107.97	576061	767
2708742826	Bacteria	Permanent Draft	Soil microbial communities from Rifle, Colorado, USA	candidate division Zixibacteria bacterium RBG_19FT_COMBO_42_43	DOE Joint Genome Institute (JGI)	2708742826	candidate division Zixibacteria	unclassified	unclassified	unclassified	unclassified	candidate division Zixibacteria bacterium RBG_19FT_COMBO_42_43	Rifle,Colorado	Environmental	Terrestrial	Unclassified	Soil	Soil	39.55	-107.97	1992788	1905
2708742834	Bacteria	Permanent Draft	Soil microbial communities from Rifle, Colorado, USA	Microgenomates group bacterium RBG_19FT_COMBO_39_10	DOE Joint Genome Institute (JGI)	2708742834	unclassified	unclassified	unclassified	unclassified	unclassified	Microgenomates group bacterium RBG_19FT_COMBO_39_10	Rifle,Colorado	Environmental	Terrestrial	Unclassified	Soil	Soil	39.55	-107.97	654762	881
2708742860	Bacteria	Permanent Draft	Soil microbial communities from Rifle, Colorado, USA	Bdellovibrionales bacterium RIFCSPHIGHO2_01_FULL_40_29	DOE Joint Genome Institute (JGI)	2708742860	Proteobacteria	Oligoflexia	Bdellovibrionales	unclassified	unclassified	Bdellovibrionales bacterium RIFCSPHIGHO2_01_FULL_40_29	Rifle, Colorado, United States	Environmental	Terrestrial	Loam	Soil	Soil	39.5348	-107.783	2926733	2879
2708742884	Bacteria	Permanent Draft	Soil microbial communities from Rifle, Colorado, USA	Candidatus Portnoybacteria bacterium RIFCSPHIGHO2_02_FULL_39_12	DOE Joint Genome Institute (JGI)	2708742884	Candidatus Portnoybacteria	unclassified	unclassified	unclassified	unclassified	Candidatus Portnoybacteria bacterium RIFCSPHIGHO2_02_FULL_39_12	Rifle, Colorado, United States	Environmental	Terrestrial	Loam	Soil	Soil	39.5348	-107.783	712090	781
2708742891	Bacteria	Permanent Draft	Soil microbial communities from Rifle, Colorado, USA	Candidatus Zambryskibacteria bacterium RIFCSPHIGHO2_01_FULL_43_25	DOE Joint Genome Institute (JGI)	2708742891	Candidatus Zambryskibacteria	unclassified	unclassified	unclassified	unclassified	Candidatus Zambryskibacteria bacterium RIFCSPHIGHO2_01_FULL_43_25	Rifle, Colorado, United States	Environmental	Terrestrial	Loam	Soil	Soil	39.5348	-107.783	603298	699
2708742940	Bacteria	Permanent Draft	Soil microbial communities from Rifle, Colorado, USA	Candidatus Amesbacteria bacterium RIFCSPHIGHO2_01_FULL_48_75	DOE Joint Genome Institute (JGI)	2708742940	Candidatus Amesbacteria	unclassified	unclassified	unclassified	unclassified	Candidatus Amesbacteria bacterium RIFCSPHIGHO2_01_FULL_48_75	Rifle, Colorado, United States	Environmental	Terrestrial	Loam	Soil	Soil	39.5348	-107.783	662098	803
2708742949	Bacteria	Permanent Draft	Soil microbial communities from Rifle, Colorado, USA	Burkholderiales bacterium RIFCSPHIGHO2_01_FULL_63_240	DOE Joint Genome Institute (JGI)	2708742949	Proteobacteria	Betaproteobacteria	Burkholderiales	unclassified	unclassified	Burkholderiales bacterium RIFCSPHIGHO2_01_FULL_63_240	Rifle, Colorado, United States	Environmental	Terrestrial	Loam	Soil	Soil	39.5348	-107.783	4119648	3653
2708742954	Bacteria	Permanent Draft	Soil microbial communities from Rifle, Colorado, USA	candidate division WWE3 bacterium RIFCSPHIGHO2_01_FULL_40_23	DOE Joint Genome Institute (JGI)	2708742954	candidate division WWE3	unclassified	unclassified	unclassified	unclassified	candidate division WWE3 bacterium RIFCSPHIGHO2_01_FULL_40_23	Rifle, Colorado, United States	Environmental	Terrestrial	Loam	Soil	Soil	39.5348	-107.783	1009847	1076
2708742999	Bacteria	Permanent Draft	Soil microbial communities from Rifle, Colorado, USA	Candidatus Kaiserbacteria bacterium RIFCSPHIGHO2_01_FULL_51_33	DOE Joint Genome Institute (JGI)	2708742999	Candidatus Kaiserbacteria	unclassified	unclassified	unclassified	unclassified	Candidatus Kaiserbacteria bacterium RIFCSPHIGHO2_01_FULL_51_33	Rifle, Colorado, United States	Environmental	Terrestrial	Loam	Soil	Soil	39.5348	-107.783	618354	726
2708743004	Bacteria	Permanent Draft	Soil microbial communities from Rifle, Colorado, USA	Candidatus Kaiserbacteria bacterium RIFCSPHIGHO2_01_FULL_58_22	DOE Joint Genome Institute (JGI)	2708743004	Candidatus Kaiserbacteria	unclassified	unclassified	unclassified	unclassified	Candidatus Kaiserbacteria bacterium RIFCSPHIGHO2_01_FULL_58_22	Rifle, Colorado, United States	Environmental	Terrestrial	Loam	Soil	Soil	39.5348	-107.783	808394	914
2708743007	Bacteria	Permanent Draft	Soil microbial communities from Rifle, Colorado, USA	Candidatus Daviesbacteria bacterium RIFCSPHIGHO2_01_FULL_37_27	DOE Joint Genome Institute (JGI)	2708743007	Candidatus Daviesbacteria	unclassified	unclassified	unclassified	unclassified	Candidatus Daviesbacteria bacterium RIFCSPHIGHO2_01_FULL_37_27	Rifle, Colorado, United States	Environmental	Terrestrial	Loam	Soil	Soil	39.5348	-107.783	838804	988
2708743046	Bacteria	Permanent Draft	Soil microbial communities from Rifle, Colorado, USA	Candidatus Moranbacteria bacterium RIFCSPHIGHO2_01_FULL_55_24	DOE Joint Genome Institute (JGI)	2708743046	Candidatus Moranbacteria	unclassified	unclassified	unclassified	unclassified	Candidatus Moranbacteria bacterium RIFCSPHIGHO2_01_FULL_55_24	Rifle, Colorado, United States	Environmental	Terrestrial	Loam	Soil	Soil	39.5348	-107.783	789426	834
2708743052	Bacteria	Permanent Draft	Soil microbial communities from Rifle, Colorado, USA	Candidatus Nomurabacteria bacterium RIFCSPHIGHO2_01_FULL_38_19	DOE Joint Genome Institute (JGI)	2708743052	Candidatus Nomurabacteria	unclassified	unclassified	unclassified	unclassified	Candidatus Nomurabacteria bacterium RIFCSPHIGHO2_01_FULL_38_19	Rifle, Colorado, United States	Environmental	Terrestrial	Loam	Soil	Soil	39.5348	-107.783	621168	750
2708743061	Bacteria	Permanent Draft	Soil microbial communities from Rifle, Colorado, USA	Candidatus Nomurabacteria bacterium RIFCSPHIGHO2_01_FULL_41_91	DOE Joint Genome Institute (JGI)	2708743061	Candidatus Nomurabacteria	unclassified	unclassified	unclassified	unclassified	Candidatus Nomurabacteria bacterium RIFCSPHIGHO2_01_FULL_41_91	Rifle, Colorado, United States	Environmental	Terrestrial	Loam	Soil	Soil	39.5348	-107.783	581483	641
2708743063	Bacteria	Permanent Draft	Soil microbial communities from Rifle, Colorado, USA	Candidatus Taylorbacteria bacterium RIFCSPHIGHO2_01_FULL_43_120	DOE Joint Genome Institute (JGI)	2708743063	Candidatus Taylorbacteria	unclassified	unclassified	unclassified	unclassified	Candidatus Taylorbacteria bacterium RIFCSPHIGHO2_01_FULL_43_120	Rifle, Colorado, United States	Environmental	Terrestrial	Loam	Soil	Soil	39.5348	-107.783	790353	828
2708743068	Bacteria	Permanent Draft	Soil microbial communities from Rifle, Colorado, USA	Candidatus Taylorbacteria bacterium RIFCSPHIGHO2_01_FULL_44_110	DOE Joint Genome Institute (JGI)	2708743068	Candidatus Taylorbacteria	unclassified	unclassified	unclassified	unclassified	Candidatus Taylorbacteria bacterium RIFCSPHIGHO2_01_FULL_44_110	Rifle, Colorado, United States	Environmental	Terrestrial	Loam	Soil	Soil	39.5348	-107.783	743936	823
2708743084	Bacteria	Permanent Draft	Soil microbial communities from Rifle, Colorado, USA	Candidatus Doudnabacteria bacterium RIFCSPHIGHO2_01_FULL_49_9	DOE Joint Genome Institute (JGI)	2708743084	Candidatus Doudnabacteria	unclassified	unclassified	unclassified	unclassified	Candidatus Doudnabacteria bacterium RIFCSPHIGHO2_01_FULL_49_9	Rifle, Colorado, United States	Environmental	Terrestrial	Loam	Soil	Soil	39.5348	-107.783	919876	1103
2708743117	Bacteria	Permanent Draft	Soil microbial communities from Rifle, Colorado, USA	Omnitrophica WOR_2 bacterium RIFCSPHIGHO2_01_FULL_49_10	DOE Joint Genome Institute (JGI)	2708743117	Candidatus Omnitrophica	unclassified	unclassified	unclassified	unclassified	Omnitrophica WOR_2 bacterium RIFCSPHIGHO2_01_FULL_49_10	Rifle, Colorado, United States	Environmental	Terrestrial	Loam	Soil	Soil	39.5348	-107.783	1086259	1267
2708743130	Bacteria	Permanent Draft	Soil microbial communities from Rifle, Colorado, USA	Candidatus Zambryskibacteria bacterium RIFCSPHIGHO2_02_39_10	DOE Joint Genome Institute (JGI)	2708743130	Candidatus Zambryskibacteria	unclassified	unclassified	unclassified	unclassified	Candidatus Zambryskibacteria bacterium RIFCSPHIGHO2_02_39_10	Rifle, Colorado, United States	Environmental	Terrestrial	Loam	Soil	Soil	39.5348	-107.783	555587	639
2710264507	Bacteria	Permanent Draft	Soil microbial communities from Rifle, Colorado, USA	Candidatus Melainabacteria bacterium RIFCSPHIGHO2_02_FULL_34_12	DOE Joint Genome Institute (JGI)	2710264507	Candidatus Melainabacteria	unclassified	unclassified	unclassified	unclassified	Candidatus Melainabacteria bacterium RIFCSPHIGHO2_02_FULL_34_12	Rifle, Colorado, United States	Environmental	Terrestrial	Loam	Soil	Soil	39.5348	-107.783	2109814	2066
2710264521	Bacteria	Permanent Draft	Soil microbial communities from Rifle, Colorado, USA	Methylophilales bacterium RIFCSPHIGHO2_02_FULL_57_10	DOE Joint Genome Institute (JGI)	2710264521	Proteobacteria	Betaproteobacteria	Nitrosomonadales	unclassified	unclassified	Methylophilales bacterium RIFCSPHIGHO2_02_FULL_57_10	Rifle, Colorado, United States	Environmental	Terrestrial	Loam	Soil	Soil	39.5348	-107.783	1173063	1399
2710264534	Bacteria	Permanent Draft	Soil microbial communities from Rifle, Colorado, USA	Candidatus Doudnabacteria bacterium RIFCSPHIGHO2_02_FULL_43_13b	DOE Joint Genome Institute (JGI)	2710264534	Candidatus Doudnabacteria	unclassified	unclassified	unclassified	unclassified	Candidatus Doudnabacteria bacterium RIFCSPHIGHO2_02_FULL_43_13b	Rifle, Colorado, United States	Environmental	Terrestrial	Loam	Soil	Soil	39.5348	-107.783	776513	914
2710264558	Bacteria	Permanent Draft	Soil microbial communities from Rifle, Colorado, USA	Candidatus Kaiserbacteria bacterium RIFCSPHIGHO2_02_FULL_54_22	DOE Joint Genome Institute (JGI)	2710264558	Candidatus Kaiserbacteria	unclassified	unclassified	unclassified	unclassified	Candidatus Kaiserbacteria bacterium RIFCSPHIGHO2_02_FULL_54_22	Rifle, Colorado, United States	Environmental	Terrestrial	Loam	Soil	Soil	39.5348	-107.783	676382	791
2710264567	Bacteria	Permanent Draft	Soil microbial communities from Rifle, Colorado, USA	Candidatus Roizmanbacteria bacterium RIFCSPHIGHO2_02_FULL_39_9	DOE Joint Genome Institute (JGI)	2710264567	Candidatus Roizmanbacteria	unclassified	unclassified	unclassified	unclassified	Candidatus Roizmanbacteria bacterium RIFCSPHIGHO2_02_FULL_39_9	Rifle, Colorado, United States	Environmental	Terrestrial	Loam	Soil	Soil	39.5348	-107.783	1167983	1376
2710264574	Bacteria	Permanent Draft	Soil microbial communities from Rifle, Colorado, USA	Omnitrophica bacterium RIFCSPHIGHO2_02_FULL_46_11	DOE Joint Genome Institute (JGI)	2710264574	Candidatus Omnitrophica	unclassified	unclassified	unclassified	unclassified	Omnitrophica bacterium RIFCSPHIGHO2_02_FULL_46_11	Rifle, Colorado, United States	Environmental	Terrestrial	Loam	Soil	Soil	39.5348	-107.783	1790555	1794
2710264595	Bacteria	Permanent Draft	Soil microbial communities from Rifle, Colorado, USA	Ignavibacteria bacterium RIFCSPHIGHO2_02_FULL_56_12	DOE Joint Genome Institute (JGI)	2710264595	Ignavibacteriae	Ignavibacteria	unclassified	unclassified	unclassified	Ignavibacteria bacterium RIFCSPHIGHO2_02_FULL_56_12	Rifle, Colorado, United States	Environmental	Terrestrial	Loam	Soil	Soil	39.5348	-107.783	3072731	2893
2710264624	Bacteria	Permanent Draft	Soil microbial communities from Rifle, Colorado, USA	Candidatus Doudnabacteria bacterium RIFCSPHIGHO2_02_FULL_48_21	DOE Joint Genome Institute (JGI)	2710264624	Candidatus Doudnabacteria	unclassified	unclassified	unclassified	unclassified	Candidatus Doudnabacteria bacterium RIFCSPHIGHO2_02_FULL_48_21	Rifle, Colorado, United States	Environmental	Terrestrial	Loam	Soil	Soil	39.5348	-107.783	880149	995
2710264648	Bacteria	Permanent Draft	Soil microbial communities from Rifle, Colorado, USA	Candidatus Collierbacteria bacterium RIFCSPHIGHO2_02_FULL_49_10	DOE Joint Genome Institute (JGI)	2710264648	Candidatus Collierbacteria	unclassified	unclassified	unclassified	unclassified	Candidatus Collierbacteria bacterium RIFCSPHIGHO2_02_FULL_49_10	Rifle, Colorado, United States	Environmental	Terrestrial	Loam	Soil	Soil	39.5348	-107.783	752780	967
2710264696	Bacteria	Permanent Draft	Soil microbial communities from Rifle, Colorado, USA	Candidatus Sungbacteria bacterium RIFCSPHIGHO2_02_FULL_46_12	DOE Joint Genome Institute (JGI)	2710264696	Candidatus Sungbacteria	unclassified	unclassified	unclassified	unclassified	Candidatus Sungbacteria bacterium RIFCSPHIGHO2_02_FULL_46_12	Rifle, Colorado, United States	Environmental	Terrestrial	Loam	Soil	Soil	39.5348	-107.783	1025229	1159
2710264707	Bacteria	Permanent Draft	Soil microbial communities from Rifle, Colorado, USA	Candidatus Adlerbacteria bacterium RIFCSPHIGHO2_02_FULL_52_17	DOE Joint Genome Institute (JGI)	2710264707	Candidatus Adlerbacteria	unclassified	unclassified	unclassified	unclassified	Candidatus Adlerbacteria bacterium RIFCSPHIGHO2_02_FULL_52_17	Rifle, Colorado, United States	Environmental	Terrestrial	Loam	Soil	Soil	39.5348	-107.783	454632	566
2710264713	Bacteria	Permanent Draft	Soil microbial communities from Rifle, Colorado, USA	Candidatus Levybacteria bacterium RIFCSPHIGHO2_02_FULL_37_13	DOE Joint Genome Institute (JGI)	2710264713	Candidatus Levybacteria	unclassified	unclassified	unclassified	unclassified	Candidatus Levybacteria bacterium RIFCSPHIGHO2_02_FULL_37_13	Rifle, Colorado, United States	Environmental	Terrestrial	Loam	Soil	Soil	39.5348	-107.783	1087847	1200
2710264722	Bacteria	Permanent Draft	Soil microbial communities from Rifle, Colorado, USA	Candidatus Daviesbacteria bacterium RIFCSPHIGHO2_02_FULL_41_10	DOE Joint Genome Institute (JGI)	2710264722	Candidatus Daviesbacteria	unclassified	unclassified	unclassified	unclassified	Candidatus Daviesbacteria bacterium RIFCSPHIGHO2_02_FULL_41_10	Rifle, Colorado, United States	Environmental	Terrestrial	Loam	Soil	Soil	39.5348	-107.783	932998	1012
2710264733	Bacteria	Permanent Draft	Soil microbial communities from Rifle, Colorado, USA	Candidatus Rokubacteria bacterium RIFCSPHIGHO2_02_FULL_69_13	DOE Joint Genome Institute (JGI)	2710264733	Candidatus Rokubacteria	unclassified	unclassified	unclassified	unclassified	Candidatus Rokubacteria bacterium RIFCSPHIGHO2_02_FULL_69_13	Rifle, Colorado, United States	Environmental	Terrestrial	Loam	Soil	Soil	39.5348	-107.783	2435653	3748
2710723537	Bacteria	Permanent Draft	Soil microbial communities from Rifle, Colorado, USA	Candidatus Saccharibacteria bacterium RIFCSPHIGHO2_12_FULL_47_16	DOE Joint Genome Institute (JGI)	2710723537	Candidatus Saccharibacteria	unclassified	unclassified	unclassified	unclassified	Candidatus Saccharibacteria bacterium RIFCSPHIGHO2_12_FULL_47_16	Rifle, Colorado, United States	Environmental	Terrestrial	Loam	Soil	Soil	39.5348	-107.783	1027473	1124
2710723570	Bacteria	Permanent Draft	Soil microbial communities from Rifle, Colorado, USA	Gammaproteobacteria bacterium RIFCSPHIGHO2_12_FULL_41_25	DOE Joint Genome Institute (JGI)	2710723570	Proteobacteria	Gammaproteobacteria	unclassified	unclassified	unclassified	Gammaproteobacteria bacterium RIFCSPHIGHO2_12_FULL_41_25	Rifle, Colorado, United States	Environmental	Terrestrial	Loam	Soil	Soil	39.5348	-107.783	1811150	1764
2710723596	Bacteria	Permanent Draft	Soil microbial communities from Rifle, Colorado, USA	Chlamydiae bacterium RIFCSPHIGHO2_12_FULL_49_9	DOE Joint Genome Institute (JGI)	2710723596	Chlamydiae	unclassified	unclassified	unclassified	unclassified	Chlamydiae bacterium RIFCSPHIGHO2_12_FULL_49_9	Rifle, Colorado, United States	Environmental	Terrestrial	Loam	Soil	Soil	39.5348	-107.783	1320587	1421
2710723616	Bacteria	Permanent Draft	Soil microbial communities from Rifle, Colorado, USA	Candidatus Daviesbacteria bacterium RIFCSPHIGHO2_12_FULL_37_11	DOE Joint Genome Institute (JGI)	2710723616	Candidatus Daviesbacteria	unclassified	unclassified	unclassified	unclassified	Candidatus Daviesbacteria bacterium RIFCSPHIGHO2_12_FULL_37_11	Rifle, Colorado, United States	Environmental	Terrestrial	Loam	Soil	Soil	39.5348	-107.783	987770	1179
2710723624	Bacteria	Permanent Draft	Soil microbial communities from Rifle, Colorado, USA	Candidatus Berkelbacteria bacterium RIFCSPHIGHO2_12_FULL_36_9	DOE Joint Genome Institute (JGI)	2710723624	Candidatus Berkelbacteria	unclassified	unclassified	unclassified	unclassified	Candidatus Berkelbacteria bacterium RIFCSPHIGHO2_12_FULL_36_9	Rifle, Colorado, United States	Environmental	Terrestrial	Loam	Soil	Soil	39.5348	-107.783	676094	786
2710723648	Bacteria	Permanent Draft	Soil microbial communities from Rifle, Colorado, USA	Candidatus Roizmanbacteria bacterium RIFCSPHIGHO2_12_FULL_42_10	DOE Joint Genome Institute (JGI)	2710723648	Candidatus Roizmanbacteria	unclassified	unclassified	unclassified	unclassified	Candidatus Roizmanbacteria bacterium RIFCSPHIGHO2_12_FULL_42_10	Rifle, Colorado, United States	Environmental	Terrestrial	Loam	Soil	Soil	39.5348	-107.783	571649	693
2710723655	Bacteria	Permanent Draft	Soil microbial communities from Rifle, Colorado, USA	Candidatus Berkelbacteria bacterium RIFCSPHIGHO2_12_FULL_50_11	DOE Joint Genome Institute (JGI)	2710723655	Candidatus Berkelbacteria	unclassified	unclassified	unclassified	unclassified	Candidatus Berkelbacteria bacterium RIFCSPHIGHO2_12_FULL_50_11	Rifle, Colorado, United States	Environmental	Terrestrial	Loam	Soil	Soil	39.5348	-107.783	812613	926
2710723663	Bacteria	Permanent Draft	Soil microbial communities from Rifle, Colorado, USA	Candidatus Staskawiczbacteria bacterium RIFCSPHIGHO2_12_FULL_38_11	DOE Joint Genome Institute (JGI)	2710723663	Candidatus Staskawiczbacteria	unclassified	unclassified	unclassified	unclassified	Candidatus Staskawiczbacteria bacterium RIFCSPHIGHO2_12_FULL_38_11	Rifle, Colorado, United States	Environmental	Terrestrial	Loam	Soil	Soil	39.5348	-107.783	435488	532
2710723670	Bacteria	Permanent Draft	Soil microbial communities from Rifle, Colorado, USA	Candidatus Kerfeldbacteria bacterium RIFCSPHIGHO2_12_FULL_48_17	DOE Joint Genome Institute (JGI)	2710723670	Candidatus Kerfeldbacteria	unclassified	unclassified	unclassified	unclassified	Candidatus Kerfeldbacteria bacterium RIFCSPHIGHO2_12_FULL_48_17	Rifle, Colorado, United States	Environmental	Terrestrial	Loam	Soil	Soil	39.5348	-107.783	1218737	1222
2710723688	Bacteria	Permanent Draft	Soil microbial communities from Rifle, Colorado, USA	candidate division TM6 bacterium RIFCSPHIGHO2_12_FULL_38_8	DOE Joint Genome Institute (JGI)	2710723688	unclassified	unclassified	unclassified	unclassified	unclassified	candidate division TM6 bacterium RIFCSPHIGHO2_12_FULL_38_8	Rifle, Colorado, United States	Environmental	Terrestrial	Loam	Soil	Soil	39.5348	-107.783	665804	765
2710723731	Bacteria	Permanent Draft	Soil microbial communities from Rifle, Colorado, USA	Candidatus Yanofskybacteria bacterium RIFCSPLOWO2_01_FULL_44_22	DOE Joint Genome Institute (JGI)	2710723731	Candidatus Yanofskybacteria	unclassified	unclassified	unclassified	unclassified	Candidatus Yanofskybacteria bacterium RIFCSPLOWO2_01_FULL_44_22	Rifle, Colorado, United States	Environmental	Aquatic	Groundwater	Freshwater	Groundwater	39.53	-107.78	977733	1071
2710723734	Bacteria	Permanent Draft	Soil microbial communities from Rifle, Colorado, USA	Candidatus Taylorbacteria bacterium RIFCSPLOWO2_01_FULL_45_15b	DOE Joint Genome Institute (JGI)	2710723734	Candidatus Taylorbacteria	unclassified	unclassified	unclassified	unclassified	Candidatus Taylorbacteria bacterium RIFCSPLOWO2_01_FULL_45_15b	Rifle, Colorado, United States	Environmental	Aquatic	Groundwater	Freshwater	Groundwater	39.53	-107.78	923489	1019
2710723738	Bacteria	Permanent Draft	Soil microbial communities from Rifle, Colorado, USA	Candidatus Spechtbacteria bacterium RIFCSPLOWO2_01_FULL_46_10	DOE Joint Genome Institute (JGI)	2710723738	Candidatus Spechtbacteria	unclassified	unclassified	unclassified	unclassified	Candidatus Spechtbacteria bacterium RIFCSPLOWO2_01_FULL_46_10	Rifle, Colorado, United States	Environmental	Aquatic	Groundwater	Freshwater	Groundwater	39.53	-107.78	463299	537
2710723768	Bacteria	Permanent Draft	Soil microbial communities from Rifle, Colorado, USA	Candidatus Roizmanbacteria bacterium RIFCSPLOWO2_01_FULL_40_13	DOE Joint Genome Institute (JGI)	2710723768	Candidatus Roizmanbacteria	unclassified	unclassified	unclassified	unclassified	Candidatus Roizmanbacteria bacterium RIFCSPLOWO2_01_FULL_40_13	Rifle, Colorado, United States	Environmental	Aquatic	Groundwater	Freshwater	Groundwater	39.53	-107.78	1037374	1083
2710723780	Bacteria	Permanent Draft	Soil microbial communities from Rifle, Colorado, USA	Alphaproteobacteria bacterium RIFCSPLOWO2_01_FULL_45_8	DOE Joint Genome Institute (JGI)	2710723780	Proteobacteria	Alphaproteobacteria	unclassified	unclassified	unclassified	Alphaproteobacteria bacterium RIFCSPLOWO2_01_FULL_45_8	Rifle, Colorado, United States	Environmental	Aquatic	Groundwater	Freshwater	Groundwater	39.53	-107.78	764372	879
2710723781	Bacteria	Permanent Draft	Soil microbial communities from Rifle, Colorado, USA	Chlamydiae bacterium RIFCSPLOWO2_01_FULL_44_52	DOE Joint Genome Institute (JGI)	2710723781	Chlamydiae	unclassified	unclassified	unclassified	unclassified	Chlamydiae bacterium RIFCSPLOWO2_01_FULL_44_52	Rifle, Colorado, United States	Environmental	Aquatic	Groundwater	Freshwater	Groundwater	39.53	-107.78	1537590	1512
2710723795	Bacteria	Permanent Draft	Soil microbial communities from Rifle, Colorado, USA	Elusimicrobia bacterium RIFCSPLOWO2_01_FULL_59_12	DOE Joint Genome Institute (JGI)	2710723795	Elusimicrobia	unclassified	unclassified	unclassified	unclassified	Elusimicrobia bacterium RIFCSPLOWO2_01_FULL_59_12	Rifle, Colorado, United States	Environmental	Aquatic	Groundwater	Freshwater	Groundwater	39.53	-107.78	2211476	2208
2710723816	Bacteria	Permanent Draft	Soil microbial communities from Rifle, Colorado, USA	Candidatus Yanofskybacteria bacterium RIFCSPLOWO2_01_FULL_43_22	DOE Joint Genome Institute (JGI)	2710723816	Candidatus Yanofskybacteria	unclassified	unclassified	unclassified	unclassified	Candidatus Yanofskybacteria bacterium RIFCSPLOWO2_01_FULL_43_22	Rifle, Colorado, United States	Environmental	Aquatic	Groundwater	Freshwater	Groundwater	39.53	-107.78	866891	981
2710723821	Bacteria	Permanent Draft	Soil microbial communities from Rifle, Colorado, USA	Candidatus Azambacteria bacterium RIFCSPLOWO2_01_FULL_44_84	DOE Joint Genome Institute (JGI)	2710723821	Candidatus Azambacteria	unclassified	unclassified	unclassified	unclassified	Candidatus Azambacteria bacterium RIFCSPLOWO2_01_FULL_44_84	Rifle, Colorado, United States	Environmental	Aquatic	Groundwater	Freshwater	Groundwater	39.53	-107.78	596916	672
2710723835	Bacteria	Permanent Draft	Soil microbial communities from Rifle, Colorado, USA	Candidatus Wildermuthbacteria bacterium RIFCSPLOWO2_01_FULL_48_35	DOE Joint Genome Institute (JGI)	2710723835	Candidatus Wildermuthbacteria	unclassified	unclassified	unclassified	unclassified	Candidatus Wildermuthbacteria bacterium RIFCSPLOWO2_01_FULL_48_35	Rifle, Colorado, United States	Environmental	Aquatic	Groundwater	Freshwater	Groundwater	39.53	-107.78	748778	836
2710723845	Bacteria	Permanent Draft	Soil microbial communities from Rifle, Colorado, USA	Candidatus Kaiserbacteria bacterium RIFCSPLOWO2_01_FULL_55_25	DOE Joint Genome Institute (JGI)	2710723845	Candidatus Kaiserbacteria	unclassified	unclassified	unclassified	unclassified	Candidatus Kaiserbacteria bacterium RIFCSPLOWO2_01_FULL_55_25	Rifle, Colorado, United States	Environmental	Aquatic	Groundwater	Freshwater	Groundwater	39.53	-107.78	828269	988
2710723849	Bacteria	Permanent Draft	Soil microbial communities from Rifle, Colorado, USA	Candidatus Roizmanbacteria bacterium RIFCSPLOWO2_01_FULL_37_13	DOE Joint Genome Institute (JGI)	2710723849	Candidatus Roizmanbacteria	unclassified	unclassified	unclassified	unclassified	Candidatus Roizmanbacteria bacterium RIFCSPLOWO2_01_FULL_37_13	Rifle, Colorado, United States	Environmental	Aquatic	Groundwater	Freshwater	Groundwater	39.53	-107.78	880471	969
2710723854	Bacteria	Permanent Draft	Soil microbial communities from Rifle, Colorado, USA	Candidatus Levybacteria bacterium RIFCSPLOWO2_01_FULL_39_10	DOE Joint Genome Institute (JGI)	2710723854	Candidatus Levybacteria	unclassified	unclassified	unclassified	unclassified	Candidatus Levybacteria bacterium RIFCSPLOWO2_01_FULL_39_10	Rifle, Colorado, United States	Environmental	Aquatic	Groundwater	Freshwater	Groundwater	39.53	-107.78	921647	1087
2710723861	Bacteria	Permanent Draft	Soil microbial communities from Rifle, Colorado, USA	Candidatus Blackburnbacteria bacterium RIFCSPLOWO2_01_FULL_41_27	DOE Joint Genome Institute (JGI)	2710723861	Candidatus Blackburnbacteria	unclassified	unclassified	unclassified	unclassified	Candidatus Blackburnbacteria bacterium RIFCSPLOWO2_01_FULL_41_27	Rifle, Colorado, United States	Environmental	Aquatic	Groundwater	Freshwater	Groundwater	39.53	-107.78	656666	773
2710723866	Bacteria	Permanent Draft	Soil microbial communities from Rifle, Colorado, USA	Candidatus Gottesmanbacteria bacterium RIFCSPLOWO2_01_FULL_46_9	DOE Joint Genome Institute (JGI)	2710723866	Candidatus Gottesmanbacteria	unclassified	unclassified	unclassified	unclassified	Candidatus Gottesmanbacteria bacterium RIFCSPLOWO2_01_FULL_46_9	Rifle, Colorado, United States	Environmental	Aquatic	Groundwater	Freshwater	Groundwater	39.53	-107.78	791910	944
2710723876	Bacteria	Permanent Draft	Soil microbial communities from Rifle, Colorado, USA	Omnitrophica bacterium RIFCSPLOWO2_01_FULL_50_24	DOE Joint Genome Institute (JGI)	2710723876	Candidatus Omnitrophica	unclassified	unclassified	unclassified	unclassified	Omnitrophica bacterium RIFCSPLOWO2_01_FULL_50_24	Rifle, Colorado, United States	Environmental	Aquatic	Groundwater	Freshwater	Groundwater	39.53	-107.78	1200785	1260
2710723884	Bacteria	Permanent Draft	Soil microbial communities from Rifle, Colorado, USA	Omnitrophica bacterium RIFCSPLOWO2_01_FULL_45_10b	DOE Joint Genome Institute (JGI)	2710723884	Candidatus Omnitrophica	unclassified	unclassified	unclassified	unclassified	Omnitrophica bacterium RIFCSPLOWO2_01_FULL_45_10b	Rifle, Colorado, United States	Environmental	Aquatic	Groundwater	Freshwater	Groundwater	39.53	-107.78	1843590	1889
2710723949	Bacteria	Permanent Draft	Soil microbial communities from Rifle, Colorado, USA	Candidatus Roizmanbacteria bacterium RIFCSPLOWO2_01_FULL_39_19	DOE Joint Genome Institute (JGI)	2710723949	Candidatus Roizmanbacteria	unclassified	unclassified	unclassified	unclassified	Candidatus Roizmanbacteria bacterium RIFCSPLOWO2_01_FULL_39_19	Rifle, Colorado, United States	Environmental	Aquatic	Groundwater	Freshwater	Groundwater	39.53	-107.78	658267	734
2710723955	Bacteria	Permanent Draft	Soil microbial communities from Rifle, Colorado, USA	Candidatus Curtissbacteria bacterium RIFCSPLOWO2_01_FULL_41_28	DOE Joint Genome Institute (JGI)	2710723955	Candidatus Curtissbacteria	unclassified	unclassified	unclassified	unclassified	Candidatus Curtissbacteria bacterium RIFCSPLOWO2_01_FULL_41_28	Rifle, Colorado, United States	Environmental	Aquatic	Groundwater	Freshwater	Groundwater	39.53	-107.78	713644	791
2710723960	Bacteria	Permanent Draft	Soil microbial communities from Rifle, Colorado, USA	Microgenomates group bacterium RIFCSPLOWO2_01_FULL_47_10	DOE Joint Genome Institute (JGI)	2710723960	unclassified	unclassified	unclassified	unclassified	unclassified	Microgenomates group bacterium RIFCSPLOWO2_01_FULL_47_10	Rifle, Colorado, United States	Environmental	Aquatic	Groundwater	Freshwater	Groundwater	39.53	-107.78	740757	930
2710723965	Bacteria	Permanent Draft	Soil microbial communities from Rifle, Colorado, USA	Rhodospirillales bacterium RIFCSPLOWO2_01_FULL_65_14	DOE Joint Genome Institute (JGI)	2710723965	Proteobacteria	Alphaproteobacteria	Rhodospirillales	unclassified	unclassified	Rhodospirillales bacterium RIFCSPLOWO2_01_FULL_65_14	Rifle, Colorado, United States	Environmental	Aquatic	Groundwater	Freshwater	Groundwater	39.53	-107.78	1348143	1756
2710724005	Bacteria	Permanent Draft	Soil microbial communities from Rifle, Colorado, USA	Deltaproteobacteria bacterium RIFCSPLOWO2_02_FULL_46_8	DOE Joint Genome Institute (JGI)	2710724005	Proteobacteria	Deltaproteobacteria	unclassified	unclassified	unclassified	Deltaproteobacteria bacterium RIFCSPLOWO2_02_FULL_46_8	Rifle, Colorado, United States	Environmental	Aquatic	Groundwater	Freshwater	Groundwater	39.53	-107.78	1272443	1463
2710724017	Bacteria	Permanent Draft	Soil microbial communities from Rifle, Colorado, USA	Candidatus Yanofskybacteria bacterium RIFCSPLOWO2_02_FULL_41_13	DOE Joint Genome Institute (JGI)	2710724017	Candidatus Yanofskybacteria	unclassified	unclassified	unclassified	unclassified	Candidatus Yanofskybacteria bacterium RIFCSPLOWO2_02_FULL_41_13	Rifle, Colorado, United States	Environmental	Aquatic	Groundwater	Freshwater	Groundwater	39.53	-107.78	1022463	1075
2710724027	Bacteria	Permanent Draft	Soil microbial communities from Rifle, Colorado, USA	Candidatus Ryanbacteria bacterium RIFCSPLOWO2_02_FULL_45_11c	DOE Joint Genome Institute (JGI)	2710724027	Candidatus Ryanbacteria	unclassified	unclassified	unclassified	unclassified	Candidatus Ryanbacteria bacterium RIFCSPLOWO2_02_FULL_45_11c	Rifle, Colorado, United States	Environmental	Aquatic	Groundwater	Freshwater	Groundwater	39.53	-107.78	669974	857
2710724042	Bacteria	Permanent Draft	Soil microbial communities from Rifle, Colorado, USA	Candidatus Levybacteria bacterium RIFCSPLOWO2_02_FULL_36_8b	DOE Joint Genome Institute (JGI)	2710724042	Candidatus Levybacteria	unclassified	unclassified	unclassified	unclassified	Candidatus Levybacteria bacterium RIFCSPLOWO2_02_FULL_36_8b	Rifle, Colorado, United States	Environmental	Aquatic	Groundwater	Freshwater	Groundwater	39.53	-107.78	872306	1032
2710724063	Bacteria	Permanent Draft	Soil microbial communities from Rifle, Colorado, USA	Betaproteobacteria bacterium RIFCSPLOWO2_02_FULL_64_12	DOE Joint Genome Institute (JGI)	2710724063	Proteobacteria	Betaproteobacteria	unclassified	unclassified	unclassified	Betaproteobacteria bacterium RIFCSPLOWO2_02_FULL_64_12	Rifle, Colorado, United States	Environmental	Aquatic	Groundwater	Freshwater	Groundwater	39.53	-107.78	1912876	2218
2710724066	Bacteria	Permanent Draft	Soil microbial communities from Rifle, Colorado, USA	Candidatus Rokubacteria bacterium RIFCSPLOWO2_02_FULL_68_19	DOE Joint Genome Institute (JGI)	2710724066	Candidatus Rokubacteria	unclassified	unclassified	unclassified	unclassified	Candidatus Rokubacteria bacterium RIFCSPLOWO2_02_FULL_68_19	Rifle, Colorado, United States	Environmental	Aquatic	Groundwater	Freshwater	Groundwater	39.53	-107.78	3093383	3561
2710724085	Bacteria	Permanent Draft	Soil microbial communities from Rifle, Colorado, USA	Candidatus Nomurabacteria bacterium RIFCSPLOWO2_02_FULL_40_67	DOE Joint Genome Institute (JGI)	2710724085	Candidatus Nomurabacteria	unclassified	unclassified	unclassified	unclassified	Candidatus Nomurabacteria bacterium RIFCSPLOWO2_02_FULL_40_67	Rifle, Colorado, United States	Environmental	Aquatic	Groundwater	Freshwater	Groundwater	39.53	-107.78	757441	861
2710724140	Bacteria	Permanent Draft	Biogas fermentation microbial communities from biogas plants in Germany	WWE1 bacterium JGI 000176CP_E05 (unscreened)	DOE Joint Genome Institute (JGI)	2710724140	Candidatus Cloacimonetes	unclassified	unclassified	unclassified	unclassified	Candidatus Cloacimonetes bacterium JGI 000176CP_E05		Engineered	Bioreactor	Unclassified	Anaerobic		52.0385	8.4956	79172	85
2710724157	Bacteria	Permanent Draft	Biogas fermentation microbial communities from biogas plants in Germany	Syntrophomonas sp. JGI 000170CP_C07 (unscreened)	DOE Joint Genome Institute (JGI)	2710724157	Firmicutes	Clostridia	Clostridiales	Syntrophomonadaceae	Syntrophomonas	Syntrophomonas sp. JGI 000170CP_C07		Engineered	Bioreactor	Unclassified	Anaerobic		52.0385	8.4956	808841	841
2710724161	Bacteria	Permanent Draft	Biogas fermentation microbial communities from biogas plants in Germany	Clostridiales bacterium JGI 000176CP_G08 (unscreened)	DOE Joint Genome Institute (JGI)	2710724161	Firmicutes	Clostridia	Clostridiales	unclassified	unclassified	Clostridiales bacterium JGI 000176CP_G08		Engineered	Bioreactor	Unclassified	Anaerobic		52.0385	8.4956	982209	1040
2710724219	Bacteria	Permanent Draft	Phycosphere-associated microbial communities from algal ponds	Ruegeria sp. P4	DOE Joint Genome Institute (JGI)	2710724219	Proteobacteria	Alphaproteobacteria	Rhodobacterales	Rhodobacteraceae	Ruegeria	Ruegeria sp. P4									4529015	4330
2711768225	Bacteria	Permanent Draft	Soil microbial communities from Rifle, Colorado, USA	Acidobacteria bacterium RIFCSPLOWO2_02_FULL_68_18	DOE Joint Genome Institute (JGI)	2711768225	Acidobacteria	unclassified	unclassified	unclassified	unclassified	Acidobacteria bacterium RIFCSPLOWO2_02_FULL_68_18	Rifle, Colorado, United States	Environmental	Aquatic	Groundwater	Freshwater	Groundwater	39.53	-107.78	4409325	4180
2711768231	Bacteria	Permanent Draft	Soil microbial communities from Rifle, Colorado, USA	Chlamydiae bacterium RIFCSPLOWO2_02_FULL_45_22	DOE Joint Genome Institute (JGI)	2711768231	Chlamydiae	unclassified	unclassified	unclassified	unclassified	Chlamydiae bacterium RIFCSPLOWO2_02_FULL_45_22	Rifle, Colorado, United States	Environmental	Aquatic	Groundwater	Freshwater	Groundwater	39.53	-107.78	1575869	1552
2711768247	Bacteria	Permanent Draft	Soil microbial communities from Rifle, Colorado, USA	Methylotenera sp. RIFCSPLOWO2_02_FULL_45_14	DOE Joint Genome Institute (JGI)	2711768247	Proteobacteria	Betaproteobacteria	Nitrosomonadales	Methylophilaceae	Methylotenera	Methylotenera sp. RIFCSPLOWO2_02_FULL_45_14	Rifle, Colorado, United States	Environmental	Aquatic	Groundwater	Freshwater	Groundwater	39.53	-107.78	2125049	2128
2711768269	Bacteria	Permanent Draft	Soil microbial communities from Rifle, Colorado, USA	Candidatus Doudnabacteria bacterium RIFCSPLOWO2_02_FULL_48_13	DOE Joint Genome Institute (JGI)	2711768269	Candidatus Doudnabacteria	unclassified	unclassified	unclassified	unclassified	Candidatus Doudnabacteria bacterium RIFCSPLOWO2_02_FULL_48_13	Rifle, Colorado, United States	Environmental	Aquatic	Groundwater	Freshwater	Groundwater	39.53	-107.78	921934	1043
2711768296	Bacteria	Permanent Draft	Soil microbial communities from Rifle, Colorado, USA	Gammaproteobacteria bacterium RIFCSPLOWO2_02_FULL_52_10	DOE Joint Genome Institute (JGI)	2711768296	Proteobacteria	Gammaproteobacteria	unclassified	unclassified	unclassified	Gammaproteobacteria bacterium RIFCSPLOWO2_02_FULL_52_10	Rifle, Colorado, United States	Environmental	Aquatic	Groundwater	Freshwater	Groundwater	39.53	-107.78	1580116	1859
2711768297	Bacteria	Permanent Draft	Soil microbial communities from Rifle, Colorado, USA	Candidatus Uhrbacteria bacterium RIFCSPLOWO2_02_FULL_54_37	DOE Joint Genome Institute (JGI)	2711768297	Candidatus Uhrbacteria	unclassified	unclassified	unclassified	unclassified	Candidatus Uhrbacteria bacterium RIFCSPLOWO2_02_FULL_54_37	Rifle, Colorado, United States	Environmental	Aquatic	Groundwater	Freshwater	Groundwater	39.53	-107.78	702475	793
2711768323	Bacteria	Permanent Draft	Soil microbial communities from Rifle, Colorado, USA	Burkholderiales bacterium RIFCSPLOWO2_12_FULL_61_40	DOE Joint Genome Institute (JGI)	2711768323	Proteobacteria	Betaproteobacteria	Burkholderiales	unclassified	unclassified	Burkholderiales bacterium RIFCSPLOWO2_12_FULL_61_40	Rifle, Colorado, United States	Environmental	Terrestrial	Loam	Soil	Soil	39.5348	-107.783	4993787	4658
2711768328	Bacteria	Permanent Draft	Soil microbial communities from Rifle, Colorado, USA	Candidatus Glassbacteria bacterium RIFCSPLOWO2_12_FULL_58_11	DOE Joint Genome Institute (JGI)	2711768328	Candidatus Glassbacteria	unclassified	unclassified	unclassified	unclassified	Candidatus Glassbacteria bacterium RIFCSPLOWO2_12_FULL_58_11	Rifle, Colorado, United States	Environmental	Terrestrial	Loam	Soil	Soil	39.5348	-107.783	4170026	3556
2711768339	Bacteria	Permanent Draft	Soil microbial communities from Rifle, Colorado, USA	Candidatus Spechtbacteria bacterium RIFCSPLOWO2_12_FULL_38_22	DOE Joint Genome Institute (JGI)	2711768339	Candidatus Spechtbacteria	unclassified	unclassified	unclassified	unclassified	Candidatus Spechtbacteria bacterium RIFCSPLOWO2_12_FULL_38_22	Rifle, Colorado, United States	Environmental	Terrestrial	Loam	Soil	Soil	39.5348	-107.783	623063	682
2711768340	Bacteria	Permanent Draft	Soil microbial communities from Rifle, Colorado, USA	Candidatus Nealsonbacteria bacterium RIFCSPLOWO2_12_FULL_39_31	DOE Joint Genome Institute (JGI)	2711768340	Candidatus Nealsonbacteria	unclassified	unclassified	unclassified	unclassified	Candidatus Nealsonbacteria bacterium RIFCSPLOWO2_12_FULL_39_31	Rifle, Colorado, United States	Environmental	Terrestrial	Loam	Soil	Soil	39.5348	-107.783	605409	662
2711768343	Bacteria	Permanent Draft	Soil microbial communities from Rifle, Colorado, USA	Candidatus Yanofskybacteria bacterium RIFCSPLOWO2_12_FULL_41_8	DOE Joint Genome Institute (JGI)	2711768343	Candidatus Yanofskybacteria	unclassified	unclassified	unclassified	unclassified	Candidatus Yanofskybacteria bacterium RIFCSPLOWO2_12_FULL_41_8	Rifle, Colorado, United States	Environmental	Terrestrial	Loam	Soil	Soil	39.5348	-107.783	797547	867
2711768350	Bacteria	Permanent Draft	Soil microbial communities from Rifle, Colorado, USA	Candidatus Zambryskibacteria bacterium RIFCSPLOWO2_12_FULL_45_14	DOE Joint Genome Institute (JGI)	2711768350	Candidatus Zambryskibacteria	unclassified	unclassified	unclassified	unclassified	Candidatus Zambryskibacteria bacterium RIFCSPLOWO2_12_FULL_45_14	Rifle, Colorado, United States	Environmental	Terrestrial	Loam	Soil	Soil	39.5348	-107.783	428737	529
2711768355	Bacteria	Permanent Draft	Soil microbial communities from Rifle, Colorado, USA	Candidatus Levybacteria bacterium RIFCSPLOWO2_12_FULL_40_10	DOE Joint Genome Institute (JGI)	2711768355	Candidatus Levybacteria	unclassified	unclassified	unclassified	unclassified	Candidatus Levybacteria bacterium RIFCSPLOWO2_12_FULL_40_10	Rifle, Colorado, United States	Environmental	Terrestrial	Loam	Soil	Soil	39.5348	-107.783	967652	1062
2711768361	Bacteria	Permanent Draft	Soil microbial communities from Rifle, Colorado, USA	Acidobacteria bacterium RIFCSPLOWO2_12_FULL_66_21	DOE Joint Genome Institute (JGI)	2711768361	Acidobacteria	unclassified	unclassified	unclassified	unclassified	Acidobacteria bacterium RIFCSPLOWO2_12_FULL_66_21	Rifle, Colorado, United States	Environmental	Terrestrial	Loam	Soil	Soil	39.5348	-107.783	6475179	5653
2711768381	Bacteria	Permanent Draft	Soil microbial communities from Rifle, Colorado, USA	Gammaproteobacteria bacterium RIFCSPLOWO2_12_FULL_47_76	DOE Joint Genome Institute (JGI)	2711768381	Proteobacteria	Gammaproteobacteria	unclassified	unclassified	unclassified	Gammaproteobacteria bacterium RIFCSPLOWO2_12_FULL_47_76	Rifle, Colorado, United States	Environmental	Terrestrial	Loam	Soil	Soil	39.5348	-107.783	1485479	1613
2711768409	Bacteria	Permanent Draft	Soil microbial communities from Rifle, Colorado, USA	Planctomycetes bacterium RIFCSPLOWO2_12_FULL_39_13	DOE Joint Genome Institute (JGI)	2711768409	Planctomycetes	unclassified	unclassified	unclassified	unclassified	Planctomycetes bacterium RIFCSPLOWO2_12_FULL_39_13	Rifle, Colorado, United States	Environmental	Terrestrial	Loam	Soil	Soil	39.5348	-107.783	1881602	1999
2711768410	Bacteria	Permanent Draft	Soil microbial communities from Rifle, Colorado, USA	Gammaproteobacteria bacterium RIFCSPLOWO2_12_FULL_38_14	DOE Joint Genome Institute (JGI)	2711768410	Proteobacteria	Gammaproteobacteria	unclassified	unclassified	unclassified	Gammaproteobacteria bacterium RIFCSPLOWO2_12_FULL_38_14	Rifle, Colorado, United States	Environmental	Terrestrial	Loam	Soil	Soil	39.5348	-107.783	1533770	1502
2711768432	Bacteria	Permanent Draft	Soil microbial communities from Rifle, Colorado, USA	Deltaproteobacteria bacterium RIFCSPLOWO2_12_FULL_60_16	DOE Joint Genome Institute (JGI)	2711768432	Proteobacteria	Deltaproteobacteria	unclassified	unclassified	unclassified	Deltaproteobacteria bacterium RIFCSPLOWO2_12_FULL_60_16	Rifle, Colorado, United States	Environmental	Terrestrial	Loam	Soil	Soil	39.5348	-107.783	1640733	1746
2711768508	Bacteria	Permanent Draft	Soil microbial communities from Rifle, Colorado, USA	Bacteroidetes bacterium RIFOXYA12_FULL_33_9	DOE Joint Genome Institute (JGI)	2711768508	Bacteroidetes	unclassified	unclassified	unclassified	unclassified	Bacteroidetes bacterium RIFOXYA12_FULL_33_9	Rifle, Colorado, United States	Environmental	Aquatic	Groundwater	Freshwater	Soil	39.53	-107.78	2927417	2516
2711768516	Bacteria	Permanent Draft	Soil microbial communities from Rifle, Colorado, USA	Candidatus Edwardsbacteria bacterium RifOxyA12_full_54_48	DOE Joint Genome Institute (JGI)	2711768516	Candidatus Edwardsbacteria	unclassified	unclassified	unclassified	unclassified	Candidatus Edwardsbacteria bacterium RifOxyA12_full_54_48	Rifle, Colorado, United States	Environmental	Aquatic	Groundwater	Freshwater	Soil	39.53	-107.78	2735535	2434
2711768547	Bacteria	Permanent Draft	Soil microbial communities from Rifle, Colorado, USA	Candidatus Nomurabacteria bacterium RIFOXYA2_FULL_42_12	DOE Joint Genome Institute (JGI)	2711768547	Candidatus Nomurabacteria	unclassified	unclassified	unclassified	unclassified	Candidatus Nomurabacteria bacterium RIFOXYA2_FULL_42_12	Rifle, Colorado, United States	Environmental	Aquatic	Groundwater	Freshwater	Groundwater	39.53	-107.78	640263	711
2711768554	Bacteria	Permanent Draft	Soil microbial communities from Rifle, Colorado, USA	candidate division WOR-1 bacterium RIFOXYA2_FULL_46_56	DOE Joint Genome Institute (JGI)	2711768554	unclassified	unclassified	unclassified	unclassified	unclassified	candidate division WOR-1 bacterium RIFOXYA2_FULL_46_56	Rifle, Colorado, United States	Environmental	Aquatic	Groundwater	Freshwater	Groundwater	39.53	-107.78	1705812	1728
2711768583	Bacteria	Permanent Draft	Soil microbial communities from Rifle, Colorado, USA	Candidatus Magasanikbacteria bacterium RIFOXYA2_FULL_44_8	DOE Joint Genome Institute (JGI)	2711768583	Candidatus Magasanikbacteria	unclassified	unclassified	unclassified	unclassified	Candidatus Magasanikbacteria bacterium RIFOXYA2_FULL_44_8	Rifle, Colorado, United States	Environmental	Aquatic	Groundwater	Freshwater	Groundwater	39.53	-107.78	814391	929
2711768653	Bacteria	Permanent Draft	Populus root and rhizosphere microbial communities from Tennessee, USA	Burkholderia sp. OK806	DOE Joint Genome Institute (JGI)	2711768653	Proteobacteria	Betaproteobacteria	Burkholderiales	Burkholderiaceae	Burkholderia	Burkholderia sp. OK806									9083662	8539
2711768688	Bacteria	Permanent Draft	Soil microbial communities from Rifle, Colorado, USA	Candidatus Amesbacteria bacterium RIFOXYB1_FULL_47_13	DOE Joint Genome Institute (JGI)	2711768688	Candidatus Amesbacteria	unclassified	unclassified	unclassified	unclassified	Candidatus Amesbacteria bacterium RIFOXYB1_FULL_47_13	Rifle, Colorado, United States	Environmental	Terrestrial	Loam	Soil	Soil	39.5348	-107.783	992167	1162
2711768698	Bacteria	Permanent Draft	Soil microbial communities from Rifle, Colorado, USA	Candidatus Adlerbacteria bacterium RIFOXYB1_FULL_48_10	DOE Joint Genome Institute (JGI)	2711768698	Candidatus Adlerbacteria	unclassified	unclassified	unclassified	unclassified	Candidatus Adlerbacteria bacterium RIFOXYB1_FULL_48_10	Rifle, Colorado, United States	Environmental	Terrestrial	Loam	Soil	Soil	39.5348	-107.783	598251	744
2711768702	Bacteria	Permanent Draft	Soil microbial communities from Rifle, Colorado, USA	Candidatus Woesebacteria bacterium RIFOXYB1_FULL_41_13	DOE Joint Genome Institute (JGI)	2711768702	Candidatus Woesebacteria	unclassified	unclassified	unclassified	unclassified	Candidatus Woesebacteria bacterium RIFOXYB1_FULL_41_13	Rifle, Colorado, United States	Environmental	Terrestrial	Loam	Soil	Soil	39.5348	-107.783	678478	787
2711768715	Bacteria	Permanent Draft	Soil microbial communities from Rifle, Colorado, USA	Candidatus Roizmanbacteria bacterium RIFOXYC1_FULL_41_16	DOE Joint Genome Institute (JGI)	2711768715	Candidatus Roizmanbacteria	unclassified	unclassified	unclassified	unclassified	Candidatus Roizmanbacteria bacterium RIFOXYC1_FULL_41_16	Rifle, Colorado, United States	Environmental	Terrestrial	Loam	Soil	Soil	39.5348	-107.783	900803	976
2711768734	Bacteria	Permanent Draft	Soil microbial communities from Rifle, Colorado, USA	Candidatus Woesebacteria bacterium RIFOXYC1_FULL_31_51	DOE Joint Genome Institute (JGI)	2711768734	Candidatus Woesebacteria	unclassified	unclassified	unclassified	unclassified	Candidatus Woesebacteria bacterium RIFOXYC1_FULL_31_51	Rifle, Colorado, United States	Environmental	Terrestrial	Loam	Soil	Soil	39.5348	-107.783	819677	957
2711768747	Bacteria	Permanent Draft	Soil microbial communities from Rifle, Colorado, USA	Candidatus Woesebacteria bacterium RIFOXYC1_FULL_46_16	DOE Joint Genome Institute (JGI)	2711768747	Candidatus Woesebacteria	unclassified	unclassified	unclassified	unclassified	Candidatus Woesebacteria bacterium RIFOXYC1_FULL_46_16	Rifle, Colorado, United States	Environmental	Terrestrial	Loam	Soil	Soil	39.5348	-107.783	519185	641
2711768754	Bacteria	Permanent Draft	Soil microbial communities from Rifle, Colorado, USA	Bdellovibrionales bacterium RIFOXYC12_FULL_39_17	DOE Joint Genome Institute (JGI)	2711768754	Proteobacteria	Oligoflexia	Bdellovibrionales	unclassified	unclassified	Bdellovibrionales bacterium RIFOXYC12_FULL_39_17	Rifle, Colorado, USA	Environmental	Aquatic	Groundwater	Freshwater	Groundwater	39.5348	-107.783	3900095	3534
2711768771	Bacteria	Permanent Draft	Soil microbial communities from Rifle, Colorado, USA	Candidatus Edwardsbacteria bacterium RifOxyC12_full_54_24	DOE Joint Genome Institute (JGI)	2711768771	Candidatus Edwardsbacteria	unclassified	unclassified	unclassified	unclassified	Candidatus Edwardsbacteria bacterium RifOxyC12_full_54_24	Rifle, Colorado, USA	Environmental	Aquatic	Groundwater	Freshwater	Groundwater	39.5348	-107.783	2796733	2501
2713897299	Bacteria	Permanent Draft	Sequencing of Caldicellulosiruptor bescii JWCB005 knockout strains with modifications to the glucan degradation locus	Caldicellulosiruptor bescii RKCB127	DOE Joint Genome Institute (JGI)	2713897299	Firmicutes	Clostridia	Thermoanaerobacterales	Thermoanaerobacterales Family III. Incertae Sedis	Caldicellulosiruptor	Caldicellulosiruptor bescii									2908661	2866
2713897300	Bacteria	Permanent Draft	Sequencing of Caldicellulosiruptor bescii JWCB005 knockout strains with modifications to the glucan degradation locus	Caldicellulosiruptor bescii RKCB128	DOE Joint Genome Institute (JGI)	2713897300	Firmicutes	Clostridia	Thermoanaerobacterales	Thermoanaerobacterales Family III. Incertae Sedis	Caldicellulosiruptor	Caldicellulosiruptor bescii									2926453	2891
2713897331	Bacteria	Permanent Draft	Soil microbial communities from Rifle, Colorado, USA	Candidatus Nomurabacteria bacterium RIFCSPHIGHO2_02_FULL_38_15	DOE Joint Genome Institute (JGI)	2713897331	Candidatus Nomurabacteria	unclassified	unclassified	unclassified	unclassified	Candidatus Nomurabacteria bacterium RIFCSPHIGHO2_02_FULL_38_15	Rifle, Colorado, United States	Environmental	Terrestrial	Loam	Soil	Soil	39.5348	-107.783	443909	524
2713897338	Bacteria	Permanent Draft	Soil microbial communities from Rifle, Colorado, USA	Candidatus Wildermuthbacteria bacterium RIFCSPHIGHO2_02_FULL_48_16	DOE Joint Genome Institute (JGI)	2713897338	Candidatus Wildermuthbacteria	unclassified	unclassified	unclassified	unclassified	Candidatus Wildermuthbacteria bacterium RIFCSPHIGHO2_02_FULL_48_16	Rifle, Colorado, United States	Environmental	Terrestrial	Loam	Soil	Soil	39.5348	-107.783	432037	524
2713897350	Bacteria	Permanent Draft	Soil microbial communities from Rifle, Colorado, USA	Candidatus Collierbacteria bacterium RIFOXYA2_FULL_46_20	DOE Joint Genome Institute (JGI)	2713897350	Candidatus Collierbacteria	unclassified	unclassified	unclassified	unclassified	Candidatus Collierbacteria bacterium RIFOXYA2_FULL_46_20	Rifle, Colorado, United States	Environmental	Aquatic	Groundwater	Freshwater	Groundwater	39.53	-107.78	1089434	1230
2713897369	Bacteria	Permanent Draft	Soil microbial communities from Rifle, Colorado, USA	Candidatus Curtissbacteria bacterium RIFOXYB12_FULL_40_6	DOE Joint Genome Institute (JGI)	2713897369	Candidatus Curtissbacteria	unclassified	unclassified	unclassified	unclassified	Candidatus Curtissbacteria bacterium RIFOXYB12_FULL_40_6	Rifle, Colorado, United States	Environmental	Aquatic	Groundwater	Freshwater	Groundwater	39.53	-107.78	788049	967
2713897374	Bacteria	Permanent Draft	Soil microbial communities from Rifle, Colorado, USA	candidate division WOR-1 bacterium RIFOXYB2_FULL_46_45	DOE Joint Genome Institute (JGI)	2713897374	unclassified	unclassified	unclassified	unclassified	unclassified	candidate division WOR-1 bacterium RIFOXYB2_FULL_46_45	USA: Rifle, Colorado	Environmental	Aquatic	Groundwater	Freshwater	Groundwater	39.53	-107.78	1698899	1720
2713897405	Bacteria	Permanent Draft	Soil microbial communities from Rifle, Colorado, USA	Candidatus Staskawiczbacteria bacterium RIFOXYB2_FULL_37_10	DOE Joint Genome Institute (JGI)	2713897405	Candidatus Staskawiczbacteria	unclassified	unclassified	unclassified	unclassified	Candidatus Staskawiczbacteria bacterium RIFOXYB2_FULL_37_10	USA: Rifle, Colorado	Environmental	Aquatic	Groundwater	Freshwater	Groundwater	39.53	-107.78	743406	851
2713897526	Bacteria	Permanent Draft	Metabolic diversity of uncharacterised clades of marine subsurface Dehalococcoidia	Dehalococcoidia bacterium SCGC AG-206-J22 (contamination screened)	DOE Joint Genome Institute (JGI)	2713897526	Chloroflexi	Dehalococcoidia	unclassified	unclassified	unclassified	Dehalococcoidia bacterium SCGC AG-206-J22	Arctic Ocean: Mid-Ocean Ridge	Environmental	Aquatic	Oceanic	Marine		73.3608	0.2108	367001	387
2716884103	Bacteria	Permanent Draft	Soil microbial communities from Rifle, Colorado, USA	Candidatus Roizmanbacteria bacterium RIFOXYC2_FULL_38_9	DOE Joint Genome Institute (JGI)	2716884103	Candidatus Roizmanbacteria	unclassified	unclassified	unclassified	unclassified	Candidatus Roizmanbacteria bacterium RIFOXYC2_FULL_38_9	Rifle, Colorado, United States	Environmental	Terrestrial	Loam	Soil	Soil	39.5348	-107.783	1202956	1305
2716884138	Bacteria	Permanent Draft	Soil microbial communities from Rifle, Colorado, USA	Candidatus Yonathbacteria bacterium RIFOXYC2_FULL_47_9	DOE Joint Genome Institute (JGI)	2716884138	Candidatus Yonathbacteria	unclassified	unclassified	unclassified	unclassified	Candidatus Yonathbacteria bacterium RIFOXYC2_FULL_47_9	Rifle, Colorado, United States	Environmental	Terrestrial	Loam	Soil	Soil	39.5348	-107.783	827676	966
2716884186	Bacteria	Permanent Draft	Soil microbial communities from Rifle, Colorado, USA	Candidatus Woesebacteria bacterium RIFOXYD1_FULL_31_53	DOE Joint Genome Institute (JGI)	2716884186	Candidatus Woesebacteria	unclassified	unclassified	unclassified	unclassified	Candidatus Woesebacteria bacterium RIFOXYD1_FULL_31_53	Rifle, Colorado, United States	Environmental	Terrestrial	Loam	Soil	Soil	39.5348	-107.783	807181	950
2716884256	Bacteria	Permanent Draft	Populus root and rhizosphere microbial communities from Tennessee, USA	Viridibacillus sp. OK051	DOE Joint Genome Institute (JGI)	2716884256	Firmicutes	Bacilli	Bacillales	Planococcaceae	Viridibacillus	Viridibacillus sp. OK051									4760386	4970
2718218510	Bacteria	Permanent Draft	Genomic Encyclopedia of Type Strains, Phase III (KMG-III): the genomes of soil and plant-associated and newly described type strains	Altererythrobacter xiamenensis CGMCC 1.12494	DOE Joint Genome Institute (JGI)	2718218510	Proteobacteria	Alphaproteobacteria	Sphingomonadales	Erythrobacteraceae	Altererythrobacter	Altererythrobacter xiamenensis									3082408	3036
2721755107	Bacteria	Permanent Draft	Soil microbial communities from Rifle, Colorado, USA	Omnitrophica WOR_2 bacterium GWA2_37_7	DOE Joint Genome Institute (JGI)	2721755107	Candidatus Omnitrophica	unclassified	unclassified	unclassified	unclassified	Omnitrophica WOR_2 bacterium GWA2_37_7	Rifle, Colorado, United States	Environmental	Aquatic	Groundwater	Freshwater	Soil	39.53	-107.78	1601948	1752
2721755131	Bacteria	Permanent Draft	Soil microbial communities from Rifle, Colorado, USA	Omnitrophica bacterium GWA2_50_21	DOE Joint Genome Institute (JGI)	2721755131	Candidatus Omnitrophica	unclassified	unclassified	unclassified	unclassified	Omnitrophica bacterium GWA2_50_21	Rifle, Colorado, United States	Environmental	Aquatic	Groundwater	Freshwater	Soil	39.53	-107.78	921780	931
2721755136	Bacteria	Permanent Draft	Soil microbial communities from Rifle, Colorado, USA	Bacteroidetes bacterium GWA2_31_9b	DOE Joint Genome Institute (JGI)	2721755136	Bacteroidetes	unclassified	unclassified	unclassified	unclassified	Bacteroidetes bacterium GWA2_31_9b	Rifle, Colorado, United States	Environmental	Aquatic	Groundwater	Freshwater	Soil	39.53	-107.78	3347296	3238
2721755155	Bacteria	Permanent Draft	Soil microbial communities from Rifle, Colorado, USA	Bacteroidetes bacterium GWB2_32_14	DOE Joint Genome Institute (JGI)	2721755155	Bacteroidetes	unclassified	unclassified	unclassified	unclassified	Bacteroidetes bacterium GWB2_32_14	Rifle, Colorado	Environmental	Aquatic	Groundwater	Freshwater	Soil	39.53	-107.78	3661486	3146
2721755193	Bacteria	Permanent Draft	Soil microbial communities from Rifle, Colorado, USA	Elusimicrobia bacterium GWC2_51_8	DOE Joint Genome Institute (JGI)	2721755193	Elusimicrobia	unclassified	unclassified	unclassified	unclassified	Elusimicrobia bacterium GWC2_51_8	Rifle, Colorado, United States	Environmental	Aquatic	Groundwater	Freshwater	Soil	39.55	-107.97	2306322	2278
2721755220	Bacteria	Permanent Draft	Soil microbial communities from Rifle, Colorado, USA	Spirochaetes bacterium GWD1_61_31	DOE Joint Genome Institute (JGI)	2721755220	Spirochaetes	unclassified	unclassified	unclassified	unclassified	Spirochaetes bacterium GWD1_61_31	Rifle, Colorado, United States	Environmental	Aquatic	Groundwater	Freshwater	Soil	39.55	-107.97	3594933	3014
2721755225	Bacteria	Permanent Draft	Soil microbial communities from Rifle, Colorado, USA	Candidatus Margulisbacteria bacterium GWD2_39_127	DOE Joint Genome Institute (JGI)	2721755225	Candidatus Margulisbacteria	Candidatus Riflemargulisbacteria	unclassified	unclassified	unclassified	Candidatus Margulisbacteria bacterium GWD2_39_127	Rifle, Colorado, United States	Environmental	Aquatic	Groundwater	Freshwater	Groundwater	39.53	-107.78	3288269	2881
2721755267	Bacteria	Permanent Draft	Soil microbial communities from Rifle, Colorado, USA	Candidatus Margulisbacteria bacterium GWF2_35_9	DOE Joint Genome Institute (JGI)	2721755267	Candidatus Margulisbacteria	Candidatus Riflemargulisbacteria	unclassified	unclassified	unclassified	Candidatus Margulisbacteria bacterium GWF2_35_9	Rifle, Colorado, United States	Environmental	Aquatic	Groundwater	Freshwater	Soil	39.53	-107.78	2346213	2299
2721755290	Bacteria	Permanent Draft	Soil microbial communities from Rifle, Colorado, USA	Deltaproteobacteria bacterium RBG_13_49_15	DOE Joint Genome Institute (JGI)	2721755290	Proteobacteria	Deltaproteobacteria	unclassified	unclassified	unclassified	Deltaproteobacteria bacterium RBG_13_49_15	Rifle, Colorado, United States	Environmental	Terrestrial	Unclassified	Soil	Soil	39.55	-107.97	2591217	2721
2721755291	Bacteria	Permanent Draft	Soil microbial communities from Rifle, Colorado, USA	Ignavibacteria bacterium RBG_13_36_8	DOE Joint Genome Institute (JGI)	2721755291	Ignavibacteriae	Ignavibacteria	unclassified	unclassified	unclassified	Ignavibacteria bacterium RBG_13_36_8	Rifle, Colorado, United States	Environmental	Terrestrial	Unclassified	Soil	Soil	39.55	-107.97	3844292	4018
2721755297	Bacteria	Permanent Draft	Soil microbial communities from Rifle, Colorado, USA	Candidatus Nealsonbacteria bacterium RBG_13_37_56	DOE Joint Genome Institute (JGI)	2721755297	Candidatus Nealsonbacteria	unclassified	unclassified	unclassified	unclassified	Candidatus Nealsonbacteria bacterium RBG_13_37_56	Rifle, Colorado, United States	Environmental	Terrestrial	Unclassified	Soil	Soil	39.55	-107.97	542599	620
2721755303	Bacteria	Permanent Draft	Soil microbial communities from Rifle, Colorado, USA	Chloroflexi bacterium RBG_13_60_13	DOE Joint Genome Institute (JGI)	2721755303	Chloroflexi	unclassified	unclassified	unclassified	unclassified	Chloroflexi bacterium RBG_13_60_13	Rifle, Colorado, United States	Environmental	Terrestrial	Unclassified	Soil	Soil	39.55	-107.97	1604083	2010
2721755318	Bacteria	Permanent Draft	Soil microbial communities from Rifle, Colorado, USA	Planctomycetes bacterium RBG_13_60_9	DOE Joint Genome Institute (JGI)	2721755318	Planctomycetes	unclassified	unclassified	unclassified	unclassified	Planctomycetes bacterium RBG_13_60_9	Rifle, Colorado, United States	Environmental	Terrestrial	Unclassified	Soil	Soil	39.55	-107.97	3278908	3544
2721755327	Bacteria	Permanent Draft	Soil microbial communities from Rifle, Colorado, USA	candidate division WOR-3 bacterium RBG_13_43_14	DOE Joint Genome Institute (JGI)	2721755327	candidate division WOR-3	unclassified	unclassified	unclassified	unclassified	candidate division WOR-3 bacterium RBG_13_43_14	Rifle, Colorado, United States	Environmental	Terrestrial	Unclassified	Soil	Soil	39.55	-107.97	1851602	1849
2721755345	Bacteria	Permanent Draft	Soil microbial communities from Rifle, Colorado, USA	Candidatus Nealsonbacteria bacterium RBG_13_38_11	DOE Joint Genome Institute (JGI)	2721755345	Candidatus Nealsonbacteria	unclassified	unclassified	unclassified	unclassified	Candidatus Nealsonbacteria bacterium RBG_13_38_11	Rifle, Colorado, United States	Environmental	Terrestrial	Unclassified	Soil	Soil	39.55	-107.97	444155	595
2721755355	Bacteria	Permanent Draft	Soil microbial communities from Rifle, Colorado, USA	Candidatus Nealsonbacteria bacterium RBG_13_36_15	DOE Joint Genome Institute (JGI)	2721755355	Candidatus Nealsonbacteria	unclassified	unclassified	unclassified	unclassified	Candidatus Nealsonbacteria bacterium RBG_13_36_15	Rifle, Colorado, United States	Environmental	Terrestrial	Unclassified	Soil	Soil	39.55	-107.97	376759	431
2721755361	Bacteria	Permanent Draft	Soil microbial communities from Rifle, Colorado, USA	Actinobacteria bacterium RBG_13_35_12	DOE Joint Genome Institute (JGI)	2721755361	Actinobacteria	unclassified	unclassified	unclassified	unclassified	Actinobacteria bacterium RBG_13_35_12	Rifle, Colorado, United States	Environmental	Terrestrial	Unclassified	Soil	Soil	39.55	-107.97	2195980	2533
2721755383	Bacteria	Permanent Draft	Soil microbial communities from Rifle, Colorado, USA	Chloroflexi bacterium RBG_16_50_9	DOE Joint Genome Institute (JGI)	2721755383	Chloroflexi	unclassified	unclassified	unclassified	unclassified	Chloroflexi bacterium RBG_16_50_9	Rifle,Colorado	Environmental	Terrestrial	Unclassified	Soil	Soil	39.55	-107.97	2818119	3366
2721755392	Bacteria	Permanent Draft	Soil microbial communities from Rifle, Colorado, USA	Candidatus Gottesmanbacteria bacterium RBG_16_38_7b	DOE Joint Genome Institute (JGI)	2721755392	Candidatus Gottesmanbacteria	unclassified	unclassified	unclassified	unclassified	Candidatus Gottesmanbacteria bacterium RBG_16_38_7b	Rifle,Colorado	Environmental	Terrestrial	Unclassified	Soil	Soil	39.55	-107.97	1076553	1433
2721755399	Bacteria	Permanent Draft	Soil microbial communities from Rifle, Colorado, USA	Deltaproteobacteria bacterium RBG_16_42_7	DOE Joint Genome Institute (JGI)	2721755399	Proteobacteria	Deltaproteobacteria	unclassified	unclassified	unclassified	Deltaproteobacteria bacterium RBG_16_42_7	Rifle,Colorado	Environmental	Terrestrial	Unclassified	Soil	Soil	39.55	-107.97	1060343	1512
2721755950	Bacteria	Permanent Draft	Comprehensive metagenome and single cell genome sequencing from the open ocean community of North Pacfic Subtropical Gyre, Station ALOHA	Puniceispirillum bacterium JGI 01_H22 (contamination screened)	DOE Joint Genome Institute (JGI)	2721755950	Proteobacteria	Alphaproteobacteria	unclassified	unclassified	Candidatus Puniceispirillum	Candidatus Puniceispirillum sp. JGI 01_H22	Pacific Ocean: North Pacific Subtropical Gyre	Environmental	Aquatic	Oceanic	Marine		22.6617	157.977	1018022	1082
2721755981	Bacteria	Permanent Draft	Comprehensive metagenome and single cell genome sequencing from the open ocean community of North Pacfic Subtropical Gyre, Station ALOHA	Pelagibacter bacterium JGI 01_E6 (contamination screened)	DOE Joint Genome Institute (JGI)	2721755981	Proteobacteria	Alphaproteobacteria	Pelagibacterales	Pelagibacteraceae	Candidatus Pelagibacter	Candidatus Pelagibacter sp. JGI 01_E6	Pacific Ocean: North Pacific Subtropical Gyre	Environmental	Aquatic	Oceanic	Marine		22.7519	158.007	205376	236
2721756042	Bacteria	Permanent Draft	Comprehensive metagenome and single cell genome sequencing from the open ocean community of North Pacfic Subtropical Gyre, Station ALOHA	Pelagibacter bacterium JGI 01_M13 (contamination screened)	DOE Joint Genome Institute (JGI)	2721756042	Proteobacteria	Alphaproteobacteria	Pelagibacterales	Pelagibacteraceae	Candidatus Pelagibacter	Candidatus Pelagibacter sp. JGI 01_M13	Pacific Ocean: North Pacific Subtropical Gyre	Environmental	Aquatic	Oceanic	Marine		22.7519	158.007	442880	495
2721756094	Bacteria	Permanent Draft	Genome sequencing of Microcoleus cyanobacteria isolates from Utah, USA	Microcoleus vaginatus HSN003	DOE Joint Genome Institute (JGI)	2721756094	Cyanobacteria	unclassified	Oscillatoriales	Microcoleaceae	Microcoleus	Microcoleus vaginatus	USA: Moab, Utah	Environmental	Terrestrial	Unclassified	Soil	Contaminated culture	38.5733	-109.55	6756317	5894
2721756101	Bacteria	Permanent Draft	Comprehensive metagenome and single cell genome sequencing from the open ocean community of North Pacfic Subtropical Gyre, Station ALOHA	Pseudomonas bacterium JGI 01_B18 (contamination screened)	DOE Joint Genome Institute (JGI)	2721756101	Proteobacteria	Gammaproteobacteria	Pseudomonadales	Pseudomonadaceae	Pseudomonas	Pseudomonas sp. JGI 01_B18	Pacific Ocean: North Pacific Subtropical Gyre	Environmental	Aquatic	Oceanic	Marine		22.7519	158.007	991953	1093
2724678936	Bacteria	Permanent Draft	Soil microbial communities from Rifle, Colorado, USA	Elusimicrobia bacterium RIFOXYD2_FULL_34_30	DOE Joint Genome Institute (JGI)	2724678936	Elusimicrobia	unclassified	unclassified	unclassified	unclassified	Elusimicrobia bacterium RIFOXYD2_FULL_34_30	Rifle, Colorado, United States	Environmental	Terrestrial	Loam	Soil	Soil	39.5348	-107.783	1798920	1696
2724679619	Bacteria	Permanent Draft	Comprehensive metagenome and single cell genome sequencing from the open ocean community of North Pacfic Subtropical Gyre, Station ALOHA	Marinoscillum bacterium JGI 01_J22 (contamination screened)	DOE Joint Genome Institute (JGI)	2724679619	Bacteroidetes	Cytophagia	Cytophagales	Reichenbachiellaceae	Marinoscillum	Marinoscillum sp. JGI 01_J22	Pacific Ocean: North Pacific Subtropical Gyre	Environmental	Aquatic	Oceanic	Marine		22.6617	157.977	831286	805
2728369262	Bacteria	Permanent Draft	Genomic Encyclopedia of Archaeal and Bacterial Type Strains, Phase II (KMG-II): from individual species to whole genera	Hydrogenobacter hydrogenophilus DSM 2913	DOE Joint Genome Institute (JGI)	2728369262	Aquificae	Aquificae	Aquificales	Aquificaceae	Hydrogenobacter	Hydrogenobacter hydrogenophilus		Environmental	Aquatic	Unclassified	Thermal springs				1601489	1763
2728369263	Bacteria	Permanent Draft	Genomic Encyclopedia of Archaeal and Bacterial Type Strains, Phase II (KMG-II): from individual species to whole genera	Fabibacter pacificus DSM 100771	DOE Joint Genome Institute (JGI)	2728369263	Bacteroidetes	Cytophagia	Cytophagales	Roseivirgaceae	Roseivirga	Roseivirga pacifica		Environmental	Aquatic	Unclassified	Marine				4653377	4081
2728369280	Bacteria	Permanent Draft	Sequencing the genomes of 1000 actinobacteria strains	Streptomyces sp. 2333.5	DOE Joint Genome Institute (JGI)	2728369280	Actinobacteria	Actinobacteria	Streptomycetales	Streptomycetaceae	Streptomyces	Streptomyces sp. 2333.5									8230569	7137
2728369467	Bacteria	Permanent Draft	Genomic Encyclopedia of Archaeal and Bacterial Type Strains, Phase II (KMG-II): from individual species to whole genera	Gelidibacter sediminis DSM 28135	DOE Joint Genome Institute (JGI)	2728369467	Bacteroidetes	Flavobacteriia	Flavobacteriales	Flavobacteriaceae	Gelidibacter	Gelidibacter sediminis		Environmental	Aquatic	Sediment	Marine				3564323	3141
2728369516	Bacteria	Permanent Draft	Genomic Encyclopedia of Archaeal and Bacterial Type Strains, Phase II (KMG-II): from individual species to whole genera	Antricoccus suffuscus DSM 100065	DOE Joint Genome Institute (JGI)	2728369516	Actinobacteria	Actinobacteria	Frankiales	unclassified	Antricoccus	Antricoccus suffuscus		Environmental	Terrestrial	Unclassified	Soil				4683100	4404
2731639168	Bacteria	Permanent Draft	Microbial and viral regulation of community carbon cycling across diverse low-oxygen zones	SUP05 cluster gammaproteobacterium SCGC AG-485_K19 (contamination screened)	DOE Joint Genome Institute (JGI)	2731639168	Proteobacteria	Gammaproteobacteria	unclassified	unclassified	unclassified	uncultured Gammaproteobacteria bacterium	Atlantic Ocean: Eastern Tropical South Atlantic off Namibia	Environmental	Aquatic	Unclassified	Marine		-22.3933	14.0318	746590	837
2731639229	Bacteria	Permanent Draft	Microbial and viral regulation of community carbon cycling across diverse low-oxygen zones	Gammaproteobacterium bacterium SCGC AG-487_B15 (contamination screened)	DOE Joint Genome Institute (JGI)	2731639229	Proteobacteria	Gammaproteobacteria	unclassified	unclassified	unclassified	uncultured Gammaproteobacteria bacterium	Pacific Ocean: Eastern South Pacific off Chile	Environmental	Aquatic	Unclassified	Marine		-36.45	-73	586744	574
2731639236	Bacteria	Permanent Draft	Microbial and viral regulation of community carbon cycling across diverse low-oxygen zones	Gammaproteobacterium bacterium SCGC AG-485_A05 (contamination screened)	DOE Joint Genome Institute (JGI)	2731639236	Proteobacteria	Gammaproteobacteria	unclassified	unclassified	unclassified	Gammaproteobacteria bacterium SCGC AG-485_A05	Atlantic Ocean: Eastern Tropical South Atlantic off Namibia	Environmental	Aquatic	Unclassified	Marine		-22.3933	14.0318	729018	707
2734482083	Bacteria	Permanent Draft	Genomic Encyclopedia of Archaeal and Bacterial Type Strains, Phase II (KMG-II): from individual species to whole genera	Sphingobacterium yanglingense DSM 28353	DOE Joint Genome Institute (JGI)	2734482083	Bacteroidetes	Sphingobacteriia	Sphingobacteriales	Sphingobacteriaceae	Sphingobacterium	Sphingobacterium yanglingense		Host-associated	Plants	Unclassified	Unclassified				5485389	4747
2734482165	Bacteria	Permanent Draft	Sequencing of Caldicellulosiruptor bescii JWCB005 knockout strains with modifications to the glucan degradation locus	Caldicellulosiruptor bescii RKCB131	DOE Joint Genome Institute (JGI)	2734482165	Firmicutes	Clostridia	Thermoanaerobacterales	Thermoanaerobacterales Family III. Incertae Sedis	Caldicellulosiruptor	Caldicellulosiruptor bescii		Engineered	Laboratory developed	Unclassified	Genetically modified				2930927	2912
2734482261	Bacteria	Permanent Draft	Bacterial and archaeal communities from various locations to study Microbial Dark Matter (Phase II)	unclassified bacterium JGI MDM2 M14Mat9-1-K7 (unscreened)	DOE Joint Genome Institute (JGI)	2734482261	unclassified	unclassified	unclassified	unclassified	unclassified	bacterium	Mexico: Guaymas Basin, Gulf of California	Environmental	Aquatic	Hydrothermal vents	Marine		27.0078	11.4071	139602	178
2734482342	Bacteria	Permanent Draft	Microbial and viral regulation of community carbon cycling across diverse low-oxygen zones	SUP05 cluster gammaproteobacterium SCGC AG-485_F18 (contamination screened)	DOE Joint Genome Institute (JGI)	2734482342	Proteobacteria	Gammaproteobacteria	unclassified	unclassified	unclassified	uncultured Gammaproteobacteria bacterium	Atlantic Ocean: Eastern Tropical South Atlantic off Namibia	Environmental	Aquatic	Unclassified	Marine		-22.3933	14.0318	218892	263
2734482370	Bacteria	Permanent Draft	Microbial and viral regulation of community carbon cycling across diverse low-oxygen zones	SUP05 cluster gammaproteobacterium SCGC AG-485_A09 (contamination screened)	DOE Joint Genome Institute (JGI)	2734482370	Proteobacteria	Gammaproteobacteria	unclassified	unclassified	unclassified	uncultured Gammaproteobacteria bacterium	Atlantic Ocean: Eastern Tropical South Atlantic off Namibia	Environmental	Aquatic	Unclassified	Marine		-22.3933	14.0318	273680	302
2734482801	Bacteria	Permanent Draft	Microbial and viral regulation of community carbon cycling across diverse low-oxygen zones	SAR324 cluster deltaproteobacterium SCGC AD-613_E14 (contamination screened)	DOE Joint Genome Institute (JGI)	2734482801	Proteobacteria	Deltaproteobacteria	unclassified	unclassified	unclassified	uncultured SAR324 cluster bacterium	Pacific Ocean: Eastern Tropical South Pacific off Chile & Peru	Environmental	Aquatic	Unclassified	Marine		-13.71	-81.3888	849494	787
2737471626	Bacteria	Permanent Draft	Active sludge and wastewater microbial communities from Klosterneuburg, Austria	Nitrosospira multiformis Nl3	DOE Joint Genome Institute (JGI)	2737471626	Proteobacteria	Betaproteobacteria	Nitrosomonadales	Nitrosomonadaceae	Nitrosospira	Nitrosospira multiformis	Germany: Hamburg						53.5586	9.8611	3232805	3052
2737471667	Bacteria	Permanent Draft	Single-cell genome sequencing of abundant and uncultured lineages of bacteria from freshwater lakes in Wisconsin, USA	Actinobacteria bacterium acI-B JGI_MCM14TBH075 (contamination screened)	DOE Joint Genome Institute (JGI)	2737471667	Actinobacteria	Actinobacteria	unclassified	unclassified	unclassified	Actinobacteria bacterium	USA: Wisconsin, Trout Bog Lake	Environmental	Aquatic	Lake	Freshwater		46.041	-89.686	789756	840
2737471704	Bacteria	Permanent Draft	Single-cell genome sequencing of abundant and uncultured lineages of bacteria from freshwater lakes in Wisconsin, USA	Limnohabitans sp. JGI_MCM14ME275 (contamination screened)	DOE Joint Genome Institute (JGI)	2737471704	Proteobacteria	Betaproteobacteria	Burkholderiales	Comamonadaceae	Limnohabitans	Limnohabitans sp. JGI_MCM14ME275	USA: Wisconsin, Lake Mendota	Environmental	Aquatic	Lake	Freshwater		43.099	-89.405	235863	268
2737472025	Bacteria	Permanent Draft	Single-cell genome sequencing of abundant and uncultured lineages of bacteria from freshwater lakes in Wisconsin, USA	Polynucleobacter sp. JGI_MCM14ME033 (contamination screened)	DOE Joint Genome Institute (JGI)	2737472025	Proteobacteria	Betaproteobacteria	Burkholderiales	Burkholderiaceae	Polynucleobacter	Polynucleobacter sp. JGI_MCM14ME033	USA: Wisconsin, Lake Mendota	Environmental	Aquatic	Lake	Freshwater		43.099	-89.405	620294	705
2738541277	Bacteria	Permanent Draft	Populus root and rhizosphere microbial communities from Tennessee, USA	Variovorax sp. GV051	DOE Joint Genome Institute (JGI)	2738541277	Proteobacteria	Betaproteobacteria	Burkholderiales	Comamonadaceae	Variovorax	Variovorax sp. GV051		Host-associated	Plants	Unclassified	Roots				7458140	6839
2738541300	Bacteria	Permanent Draft	Populus root and rhizosphere microbial communities from Tennessee, USA	Massilia sp. GV016	DOE Joint Genome Institute (JGI)	2738541300	Proteobacteria	Betaproteobacteria	Burkholderiales	Oxalobacteraceae	Massilia	Massilia sp. GV016		Host-associated	Plants	Unclassified	Roots				6675882	5882
2738541307	Bacteria	Permanent Draft	Populus root and rhizosphere microbial communities from Tennessee, USA	Variovorax sp. GV008	DOE Joint Genome Institute (JGI)	2738541307	Proteobacteria	Betaproteobacteria	Burkholderiales	Comamonadaceae	Variovorax	Variovorax sp. GV008		Host-associated	Plants	Unclassified	Roots				8606193	7888
2738541335	Bacteria	Permanent Draft	Synthetic bacterial communities of pure cultures isolated from sediment of Lake Washington, USA	Janthinobacterium sp. 61	DOE Joint Genome Institute (JGI)	2738541335	Proteobacteria	Betaproteobacteria	Burkholderiales	Oxalobacteraceae	Janthinobacterium	Janthinobacterium sp. 61	USA: Lake Washington	Environmental	Aquatic	Lake	Freshwater				6003843	5495
2738543006	Bacteria	Permanent Draft	Populus root and rhizosphere microbial communities from Tennessee, USA	Bacillus sp. OK077	DOE Joint Genome Institute (JGI)	2738543006	Firmicutes	Bacilli	Bacillales	Bacillaceae	Bacillus	Bacillus sp. OK077		Host-associated	Plants	Unclassified	Roots				5904091	6120
2738543011	Bacteria	Permanent Draft	Populus root and rhizosphere microbial communities from Tennessee, USA	Rhodococcus sp. OK611	DOE Joint Genome Institute (JGI)	2738543011	Actinobacteria	Actinobacteria	Corynebacteriales	Nocardiaceae	Rhodococcus	Rhodococcus sp. OK611		Host-associated	Plants	Unclassified	Roots				5731169	5465
2738543016	Bacteria	Permanent Draft	Populus root and rhizosphere microbial communities from Tennessee, USA	Pseudomonas sp. GV012	DOE Joint Genome Institute (JGI)	2738543016	Proteobacteria	Gammaproteobacteria	Pseudomonadales	Pseudomonadaceae	Pseudomonas	Pseudomonas sp. GV012		Host-associated	Plants	Unclassified	Roots				5657564	5068
2738543024	Bacteria	Permanent Draft	Populus root and rhizosphere microbial communities from Tennessee, USA	Aminobacter sp. AP02	DOE Joint Genome Institute (JGI)	2738543024	Proteobacteria	Alphaproteobacteria	Rhizobiales	Phyllobacteriaceae	Aminobacter	Aminobacter sp. AP02		Host-associated	Plants	Unclassified	Roots				5603683	5444
2738543029	Bacteria	Permanent Draft	Populus root and rhizosphere microbial communities from Tennessee, USA	Duganella sp. GV039	DOE Joint Genome Institute (JGI)	2738543029	Proteobacteria	Betaproteobacteria	Burkholderiales	Oxalobacteraceae	Duganella	Duganella sp. GV039		Host-associated	Plants	Unclassified	Roots				6549249	5898
2739367544	Bacteria	Permanent Draft	Single-cell genome sequencing of abundant and uncultured lineages of bacteria from freshwater lakes in Wisconsin, USA	Chlorobi bacterium JGI_MCM14TBH012 (contamination screened)	DOE Joint Genome Institute (JGI)	2739367544	Chlorobi	unclassified	unclassified	unclassified	unclassified	Chlorobi bacterium	USA: Wisconsin, Trout Bog Lake	Environmental	Aquatic	Lake	Freshwater		46.041	-89.686	1502916	1551
2739367563	Bacteria	Permanent Draft	Single-cell genome sequencing of abundant and uncultured lineages of bacteria from freshwater lakes in Wisconsin, USA	Planctomycetes bacterium JGI_MCM14ME068 (contamination screened)	DOE Joint Genome Institute (JGI)	2739367563	Planctomycetes	unclassified	unclassified	unclassified	unclassified	Planctomycetes bacterium	USA: Wisconsin, Lake Mendota	Environmental	Aquatic	Lake	Freshwater		43.099	-89.405	1545180	1127
2739367626	Bacteria	Permanent Draft	Single-cell genome sequencing of abundant and uncultured lineages of bacteria from freshwater lakes in Wisconsin, USA	Betaproteobacteria bacterium JGI_MCM14TBH028 (contamination screened)	DOE Joint Genome Institute (JGI)	2739367626	Proteobacteria	Betaproteobacteria	unclassified	unclassified	unclassified	Betaproteobacteria bacterium	USA: Wisconsin, Trout Bog Lake	Environmental	Aquatic	Lake	Freshwater		46.041	-89.686	295022	315
2739367662	Bacteria	Permanent Draft	Genomic Encyclopedia of Archaeal and Bacterial Type Strains, Phase II (KMG-II): from individual species to whole genera	Flavobacterium aquicola DSM 100880 (v2)	DOE Joint Genome Institute (JGI)	2739367662	Bacteroidetes	Flavobacteriia	Flavobacteriales	Flavobacteriaceae	Flavobacterium	Flavobacterium aquicola		Environmental	Aquatic	Unclassified	Unclassified				5124726	4580
2739367669	Bacteria	Permanent Draft	Comprehensive metagenome and single cell genome sequencing from the open ocean community of North Pacfic Subtropical Gyre, Station ALOHA	Rhodospirillaceae bacterium JGI 01_C13_750m (contamination screened)	DOE Joint Genome Institute (JGI)	2739367669	Proteobacteria	Alphaproteobacteria	Rhodospirillales	Rhodospirillaceae	unclassified	Rhodospirillaceae bacterium JGI 01_C13_750m	Pacific Ocean: North Pacific Subtropical Gyre	Environmental	Aquatic	Oceanic	Marine		23.0675	156.153	2254537	2219
2739367788	Bacteria	Permanent Draft	Comprehensive metagenome and single cell genome sequencing from the open ocean community of North Pacfic Subtropical Gyre, Station ALOHA	Synechococcus bacterium JGI 01_L14 (contamination screened)	DOE Joint Genome Institute (JGI)	2739367788	Cyanobacteria	unclassified	Synechococcales	Synechococcaceae	Synechococcus	Synechococcus sp.	Pacific Ocean: North Pacific Subtropical Gyre	Environmental	Aquatic	Oceanic	Marine		22.6617	157.977	486181	635
2739367790	Bacteria	Permanent Draft	Comprehensive metagenome and single cell genome sequencing from the open ocean community of North Pacfic Subtropical Gyre, Station ALOHA	Rhodospirillaceae bacterium JGI 01_M7 (contamination screened)	DOE Joint Genome Institute (JGI)	2739367790	Proteobacteria	Alphaproteobacteria	Rhodospirillales	Rhodospirillaceae	unclassified	Rhodospirillaceae bacterium JGI 01_M7	Pacific Ocean: North Pacific Subtropical Gyre	Environmental	Aquatic	Oceanic	Marine		22.7519	158.007	286004	299
2739367794	Bacteria	Permanent Draft	Comprehensive metagenome and single cell genome sequencing from the open ocean community of North Pacfic Subtropical Gyre, Station ALOHA	Prochlorococcus sp. JGI 02_M7 (contamination screened)	DOE Joint Genome Institute (JGI)	2739367794	Cyanobacteria	unclassified	Synechococcales	Prochloraceae	Prochlorococcus	Prochlorococcus sp. JGI 02_M7	Pacific Ocean: North Pacific Subtropical Gyre	Environmental	Aquatic	Oceanic	Marine		22.7897	157.919	754061	896
2739367799	Bacteria	Permanent Draft	Comprehensive metagenome and single cell genome sequencing from the open ocean community of North Pacfic Subtropical Gyre, Station ALOHA	SAR324 cluster deltaproteobacterium JGI 01_L18 (contamination screened)	DOE Joint Genome Institute (JGI)	2739367799	Proteobacteria	Deltaproteobacteria	unclassified	unclassified	unclassified	unclassified	Pacific Ocean: North Pacific Subtropical Gyre	Environmental	Aquatic	Oceanic	Marine		22.6617	157.977	998480	1113
2739367826	Bacteria	Permanent Draft	Comprehensive metagenome and single cell genome sequencing from the open ocean community of North Pacfic Subtropical Gyre, Station ALOHA	Chloroflexi bacterium JGI 01_L16_750m (contamination screened)	DOE Joint Genome Institute (JGI)	2739367826	Chloroflexi	unclassified	unclassified	unclassified	unclassified	Chloroflexi bacterium	Pacific Ocean: North Pacific Subtropical Gyre	Environmental	Aquatic	Oceanic	Marine		23.0675	156.153	1909570	1948
2739367862	Bacteria	Permanent Draft	Populus root and rhizosphere microbial communities from Tennessee, USA	Nocardioides sp. CF204	DOE Joint Genome Institute (JGI)	2739367862	Actinobacteria	Actinobacteria	Propionibacteriales	Nocardioidaceae	Nocardioides	Nocardioides sp. CF204									3393478	3363
2739367925	Bacteria	Permanent Draft	Comprehensive metagenome and single cell genome sequencing from the open ocean community of North Pacfic Subtropical Gyre, Station ALOHA	Pelagibacter bacterium JGI 01_J13_4000m (contamination screened)	DOE Joint Genome Institute (JGI)	2739367925	Proteobacteria	Alphaproteobacteria	Pelagibacterales	Pelagibacteraceae	Candidatus Pelagibacter	Candidatus Pelagibacter bacterium JGI 01_J13_4000m	Pacific Ocean: North Pacific Subtropical Gyre	Environmental	Aquatic	Oceanic	Marine		22.6858	156.017	609899	733
2739367949	Bacteria	Permanent Draft	Comprehensive metagenome and single cell genome sequencing from the open ocean community of North Pacfic Subtropical Gyre, Station ALOHA	Deferribacterales SAR406 bacterium JGI _01_F16_4000m (contamination screened)	DOE Joint Genome Institute (JGI)	2739367949	Deferribacteres	Deferribacteres	Deferribacterales	unclassified	unclassified	unclassified	Pacific Ocean: North Pacific Subtropical Gyre	Environmental	Aquatic	Oceanic	Marine		22.6858	156.017	1185327	1180
2739367960	Bacteria	Permanent Draft	Comprehensive metagenome and single cell genome sequencing from the open ocean community of North Pacfic Subtropical Gyre, Station ALOHA	Alteromonadaceae bacterium JGI 01_F19_1000m (contamination screened)	DOE Joint Genome Institute (JGI)	2739367960	Proteobacteria	Gammaproteobacteria	Alteromonadales	Alteromonadaceae	unclassified	Alteromonadaceae bacterium	Pacific Ocean: North Pacific Subtropical Gyre	Environmental	Aquatic	Oceanic	Marine		23.8525	156.767	1269618	1222
2740891839	Bacteria	Permanent Draft	Genomic insights into acetone-butanol-ethanol (ABE) fermentation by sequencing solventogenic clostridia strains	Clostridium beijerinckii DJ107	DOE Joint Genome Institute (JGI)	2740891839	Firmicutes	Clostridia	Clostridiales	Clostridiaceae	Clostridium	Clostridium beijerinckii		Engineered	Bioreactor	Unclassified	Unclassified				6149152	5553
2740891857	Bacteria	Permanent Draft	Genomic Encyclopedia of Archaeal and Bacterial Type Strains, Phase II (KMG-II): from individual species to whole genera	Rhizobium subbaroanis JC85	DOE Joint Genome Institute (JGI)	2740891857	Proteobacteria	Alphaproteobacteria	Rhizobiales	Rhizobiaceae	Rhizobium	Rhizobium subbaraonis									6576489	6358
2740891904	Bacteria	Permanent Draft	Microbial and viral regulation of community carbon cycling across diverse low-oxygen zones	Arctic96BD-19 cluster gammaproteobacterium SCGC AG-487_B17 (contamination screened)	DOE Joint Genome Institute (JGI)	2740891904	Proteobacteria	Gammaproteobacteria	unclassified	unclassified	unclassified	uncultured Gammaproteobacteria bacterium	Pacific Ocean: Eastern South Pacific off Chile	Environmental	Aquatic	Unclassified	Marine		-36.45	-73	653268	690
2740891938	Bacteria	Permanent Draft	Microbial and viral regulation of community carbon cycling across diverse low-oxygen zones	Arctic96BD-19 cluster gammaproteobacterium SCGC AG-485_E11 (contamination screened)	DOE Joint Genome Institute (JGI)	2740891938	Proteobacteria	Gammaproteobacteria	unclassified	unclassified	unclassified	uncultured Gammaproteobacteria bacterium	Atlantic Ocean: Eastern Tropical South Atlantic off Namibia	Environmental	Aquatic	Unclassified	Marine		-22.3933	14.0318	737641	784
2740891942	Bacteria	Permanent Draft	Microbial and viral regulation of community carbon cycling across diverse low-oxygen zones	Cytophagales bacterium SCGC AG-485_I15 (contamination screened)	DOE Joint Genome Institute (JGI)	2740891942	Bacteroidetes	Cytophagia	Cytophagales	unclassified	unclassified	Cytophagales bacterium	Atlantic Ocean: Eastern Tropical South Atlantic off Namibia	Environmental	Aquatic	Unclassified	Marine		-22.3933	14.0318	555321	512
2740892596	Bacteria	Permanent Draft	Sequencing of bacterial isolates from soil warming experiment in Harvard Forest, Massachusetts, USA	Afipia broomeae GAS525	DOE Joint Genome Institute (JGI)	2740892596	Proteobacteria	Alphaproteobacteria	Rhizobiales	Bradyrhizobiaceae	Afipia	Afipia broomeae	USA: Harvard Forest, Massachusetts						42.54	-72.18	7951160	7668
2744055043	Bacteria	Permanent Draft	Genomic insights into acetone-butanol-ethanol (ABE) fermentation by sequencing solventogenic clostridia strains	Clostridium beijerinckii DJ108	DOE Joint Genome Institute (JGI)	2744055043	Firmicutes	Clostridia	Clostridiales	Clostridiaceae	Clostridium	Clostridium beijerinckii		Engineered	Bioreactor	Unclassified	Unclassified				6158839	5545
2744055047	Bacteria	Permanent Draft	Genomic insights into acetone-butanol-ethanol (ABE) fermentation by sequencing solventogenic clostridia strains	Clostridium beijerinckii DJ226	DOE Joint Genome Institute (JGI)	2744055047	Firmicutes	Clostridia	Clostridiales	Clostridiaceae	Clostridium	Clostridium beijerinckii		Engineered	Bioreactor	Unclassified	Unclassified				6140068	5531
2747842411	Bacteria	Permanent Draft	Active sludge and wastewater microbial communities from Klosterneuburg, Austria	Nitrosospira multiformis Nl8 (v3)	DOE Joint Genome Institute (JGI)	2747842411	Proteobacteria	Betaproteobacteria	Nitrosomonadales	Nitrosomonadaceae	Nitrosospira	Nitrosospira multiformis	Germany: Hamburg						53.5586	9.8611	3310759	3184
2751185486	Bacteria	Permanent Draft	Genomic insights into acetone-butanol-ethanol (ABE) fermentation by sequencing solventogenic clostridia strains	Clostridium beijerinckii DJ273	DOE Joint Genome Institute (JGI)	2751185486	Firmicutes	Clostridia	Clostridiales	Clostridiaceae	Clostridium	Clostridium beijerinckii		Engineered	Bioreactor	Unclassified	Unclassified				6140016	5526
2751185490	Bacteria	Permanent Draft	Microbial Interactions in Extremophilic Mat Communities	Microcella sp. HL-107	DOE Joint Genome Institute (JGI)	2751185490	Actinobacteria	Actinobacteria	Micrococcales	Microbacteriaceae	Microcella	Microcella sp. HL-107									2259425	2230
2754412493	Bacteria	Permanent Draft	Genomic insights into acetone-butanol-ethanol (ABE) fermentation by sequencing solventogenic clostridia strains	Clostridium beijerinckii DJ269	DOE Joint Genome Institute (JGI)	2754412493	Firmicutes	Clostridia	Clostridiales	Clostridiaceae	Clostridium	Clostridium beijerinckii		Engineered	Bioreactor	Unclassified	Unclassified				6139915	5529
2754412936	Bacteria	Permanent Draft	Genomic Encyclopedia of Type Strains, Phase IV (KMG-IV): sequencing the most valuable type-strain genomes for metagenomic binning, comparative biology and taxonomic classification	Mycoplana dimorpha DSM 7138	DOE Joint Genome Institute (JGI)	2754412936	Proteobacteria	Alphaproteobacteria	Rhizobiales	Brucellaceae	Mycoplana	Mycoplana dimorpha									4592697	4297
2756170168	Bacteria	Permanent Draft	Genomic insights into acetone-butanol-ethanol (ABE) fermentation by sequencing solventogenic clostridia strains	Clostridium beijerinckii DJ164	DOE Joint Genome Institute (JGI)	2756170168	Firmicutes	Clostridia	Clostridiales	Clostridiaceae	Clostridium	Clostridium beijerinckii		Engineered	Bioreactor	Unclassified	Unclassified				6140143	5543
2756170255	Bacteria	Permanent Draft	Sequencing the genomes of 1000 actinobacteria strains	Pseudonocardia autotrophica DSM 535	DOE Joint Genome Institute (JGI)	2756170255	Actinobacteria	Actinobacteria	Pseudonocardiales	Pseudonocardiaceae	Pseudonocardia	Pseudonocardia autotrophica		Engineered	Lab synthesis	Unclassified	Unclassified				7570326	7210
2756170267	Bacteria	Permanent Draft	Genomic Encyclopedia of Type Strains, Phase IV (KMG-IV): sequencing the most valuable type-strain genomes for metagenomic binning, comparative biology and taxonomic classification	Plasticicumulans acidivorans DSM 23606	DOE Joint Genome Institute (JGI)	2756170267	Proteobacteria	Gammaproteobacteria	unclassified	Candidatus Competibacteraceae	Plasticicumulans	Plasticicumulans acidivorans	The Netherlands, Rotterdam, Dokhaven	Engineered	Biotransformation	Unclassified	Unclassified	Host	51.92	4.48	4296265	3934
2757320398	Bacteria	Permanent Draft	Freshwater lake microbial communities from the Great Lakes, USA, analyzing microbial food webs and carbon cycling	Limnohabitans sp. bin L7r	DOE Joint Genome Institute (JGI)	2757320398	Proteobacteria	Betaproteobacteria	Burkholderiales	Comamonadaceae	Limnohabitans	unclassified	Lake Michigan, USA	Environmental	Aquatic	Lake	Freshwater	Freshwater lake	43.1998	-86.5698	2042023	2340
2757320433	Bacteria	Permanent Draft	Populus root and rhizosphere microbial communities from Tennessee, USA	Variovorax sp. GV014	DOE Joint Genome Institute (JGI)	2757320433	Proteobacteria	Betaproteobacteria	Burkholderiales	Comamonadaceae	Variovorax	Variovorax sp. GV014		Host-associated	Plants	Unclassified	Unclassified				8606793	7889
2757320524	Bacteria	Permanent Draft	Populus root and rhizosphere microbial communities from Tennessee, USA	Pseudomonas sp. OV577	DOE Joint Genome Institute (JGI)	2757320524	Proteobacteria	Gammaproteobacteria	Pseudomonadales	Pseudomonadaceae	Pseudomonas	Pseudomonas sp. OV577		Host-associated	Plants	Unclassified	Unclassified				5801404	5419
2757320529	Bacteria	Permanent Draft	Populus root and rhizosphere microbial communities from Tennessee, USA	Pseudomonas sp. GV088	DOE Joint Genome Institute (JGI)	2757320529	Proteobacteria	Gammaproteobacteria	Pseudomonadales	Pseudomonadaceae	Pseudomonas	Pseudomonas sp. GV088		Host-associated	Plants	Unclassified	Unclassified				6752800	6379
2767802301	Bacteria	Permanent Draft	Genomic Encyclopedia of Type Strains, Phase IV (KMG-V): Genome sequencing to study the core and pangenomes of soil and plant-associated prokaryotes	Pantoea allii PNA 02-18	DOE Joint Genome Institute (JGI)	2767802301	Proteobacteria	Gammaproteobacteria	Enterobacterales	Erwiniaceae	Pantoea	Pantoea allii	USA: Tattnall County, Georgia								4859082	4709
2767802444	Bacteria	Permanent Draft	Genomic Encyclopedia of Type Strains, Phase IV (KMG-V): Genome sequencing to study the core and pangenomes of soil and plant-associated prokaryotes	Pantoea allii PNG 97-1	DOE Joint Genome Institute (JGI)	2767802444	Proteobacteria	Gammaproteobacteria	Enterobacterales	Erwiniaceae	Pantoea	Pantoea allii	USA: Tifton County, Georgia								4874569	4663
2767802460	Bacteria	Permanent Draft	Freshwater and sediment microbial communities from various areas in North America, analyzing microbe dynamics in response to fracking	Bacillus oceanisediminis 15_TX	DOE Joint Genome Institute (JGI)	2767802460	Firmicutes	Bacilli	Bacillales	Bacillaceae	Cytobacillus	Cytobacillus oceanisediminis	USA: Texas								5720001	5733
2767802466	Bacteria	Permanent Draft	Genome sequencing of rice bacterial endophytes	Enterobacter sp. AG326	DOE Joint Genome Institute (JGI)	2767802466	Proteobacteria	Gammaproteobacteria	Enterobacterales	Enterobacteriaceae	Enterobacter	Enterobacter sp. AG326		Host-associated	Plants	Unclassified	Unclassified				4694179	4588
2767802491	Bacteria	Permanent Draft	Genome sequencing of rice bacterial endophytes	Microbacterium sp. AG157	DOE Joint Genome Institute (JGI)	2767802491	Actinobacteria	Actinobacteria	Micrococcales	Microbacteriaceae	Microbacterium	Microbacterium sp. AG157		Host-associated	Plants	Unclassified	Unclassified				3594151	3423
2767802719	Bacteria	Permanent Draft	Genome sequencing of rice bacterial endophytes	Microbacterium sp. AG1240	DOE Joint Genome Institute (JGI)	2767802719	Actinobacteria	Actinobacteria	Micrococcales	Microbacteriaceae	Microbacterium	Microbacterium sp. AG1240		Host-associated	Plants	Unclassified	Unclassified				3351167	3259
2770939459	Bacteria	Permanent Draft	Freshwater and sediment microbial communities from various areas in North America, analyzing microbe dynamics in response to fracking	Sunxiuqinia elliptica 114D_o	DOE Joint Genome Institute (JGI)	2770939459	Bacteroidetes	Bacteroidia	Marinilabiliales	Prolixibacteraceae	Sunxiuqinia	Sunxiuqinia elliptica	USA: Pennsylvania						41.2451	-76.9855	5351657	4424
2770939489	Bacteria	Permanent Draft	Genomic Encyclopedia of Type Strains, Phase IV (KMG-IV): sequencing the most valuable type-strain genomes for metagenomic binning, comparative biology and taxonomic classification	Melaminivora alkalimesophila DSM 26006	DOE Joint Genome Institute (JGI)	2770939489	Proteobacteria	Betaproteobacteria	Burkholderiales	Comamonadaceae	Melaminivora	Melaminivora alkalimesophila		Engineered	Wastewater	Unclassified	Unclassified				2948345	2760
2770939513	Bacteria	Permanent Draft	Genomic Encyclopedia of Type Strains, Phase IV (KMG-IV): sequencing the most valuable type-strain genomes for metagenomic binning, comparative biology and taxonomic classification	Streptohalobacillus salinus DSM 22440	DOE Joint Genome Institute (JGI)	2770939513	Firmicutes	Bacilli	Bacillales	Bacillaceae	Streptohalobacillus	Streptohalobacillus salinus		Environmental	Terrestrial	Unclassified	Soil	Soil			2529324	2399
2770939518	Bacteria	Permanent Draft	Genomic Encyclopedia of Type Strains, Phase IV (KMG-IV): sequencing the most valuable type-strain genomes for metagenomic binning, comparative biology and taxonomic classification	Microvirga subterranea DSM 14364	DOE Joint Genome Institute (JGI)	2770939518	Proteobacteria	Alphaproteobacteria	Rhizobiales	Methylobacteriaceae	Microvirga	Microvirga subterranea	Australia, Queensland	Environmental	Aquatic	Unclassified	Unclassified				5147802	4980
2770939605	Bacteria	Permanent Draft	Genomic Encyclopedia of Type Strains, Phase III (KMG-III): the genomes of soil and plant-associated and newly described type strains	Paracoccus lutimaris CECT 8525	DOE Joint Genome Institute (JGI)	2770939605	Proteobacteria	Alphaproteobacteria	Rhodobacterales	Rhodobacteraceae	Paracoccus	Paracoccus lutimaris									4206165	4030
2772190804	Bacteria	Permanent Draft	Genomic Encyclopedia of Type Strains, Phase III (KMG-III): the genomes of soil and plant-associated and newly described type strains	Pseudokineococcus lusitanus CECT 7306	DOE Joint Genome Institute (JGI)	2772190804	Actinobacteria	Actinobacteria	Kineosporiales	Kineosporiaceae	Pseudokineococcus	Pseudokineococcus lusitanus	Portugal: Porto	Engineered	Built environment	Unclassified	Unclassified	Biofilm	41.1621	-8.69199	3839029	3473
2772190829	Bacteria	Permanent Draft	Genomic insights into acetone-butanol-ethanol (ABE) fermentation by sequencing solventogenic clostridia strains	Clostridium acetobutylicum DJ310	DOE Joint Genome Institute (JGI)	2772190829	Firmicutes	Clostridia	Clostridiales	Clostridiaceae	Clostridium	Clostridium acetobutylicum		Engineered	Bioreactor	Unclassified	Unclassified				4179793	4082
2772190833	Bacteria	Permanent Draft	Genomic insights into acetone-butanol-ethanol (ABE) fermentation by sequencing solventogenic clostridia strains	Clostridium beijerinckii DJ323	DOE Joint Genome Institute (JGI)	2772190833	Firmicutes	Clostridia	Clostridiales	Clostridiaceae	Clostridium	Clostridium beijerinckii		Engineered	Bioreactor	Unclassified	Unclassified				6315364	5793
2772190838	Bacteria	Permanent Draft	Cell enrichment microbial communities of sorted cells from seawater in Helgoland offshore, North Sea, Germany	Micrococcus sp. KT16	DOE Joint Genome Institute (JGI)	2772190838	Actinobacteria	Actinobacteria	Micrococcales	Micrococcaceae	Micrococcus	Micrococcus sp. KT16	North Sea	Environmental	Aquatic	Unclassified	Marine		54.1883	7.9	2503142	2328
2773857632	Bacteria	Permanent Draft	Genome sequencing of biomass degrading isolates from Greek habitats	Pseudomonas putida ZKA37	DOE Joint Genome Institute (JGI)	2773857632	Proteobacteria	Gammaproteobacteria	Pseudomonadales	Pseudomonadaceae	Pseudomonas	Pseudomonas putida	Greece: Zakynthos Island	Environmental	Terrestrial	Unclassified	Peat				5542802	5239
2773857772	Bacteria	Permanent Draft	PacBio sequencing to determine microbial DNA methylation	Flavobacterium johnsoniae JH0037	DOE Joint Genome Institute (JGI)	2773857772	Bacteroidetes	Flavobacteriia	Flavobacteriales	Flavobacteriaceae	Flavobacterium	Flavobacterium johnsoniae									5560976	4829
2775506725	Bacteria	Permanent Draft	Genome sequencing of rice bacterial endophytes	Arthrobacter sp. AG258	DOE Joint Genome Institute (JGI)	2775506725	Actinobacteria	Actinobacteria	Micrococcales	Micrococcaceae	Arthrobacter	Arthrobacter sp. AG258		Host-associated	Plants	Unclassified	Unclassified				4560563	4233
2781125699	Bacteria	Permanent Draft	Genomic insights into acetone-butanol-ethanol (ABE) fermentation by sequencing solventogenic clostridia strains	Clostridium beijerinckii DJ084	DOE Joint Genome Institute (JGI)	2781125699	Firmicutes	Clostridia	Clostridiales	Clostridiaceae	Clostridium	Clostridium beijerinckii		Engineered	Bioreactor	Unclassified	Unclassified				6122225	5521
2781125708	Bacteria	Permanent Draft	Genomic Encyclopedia of Type Strains, Phase IV (KMG-V): Genome sequencing to study the core and pangenomes of soil and plant-associated prokaryotes	Vibrio crassostreae GV1667	DOE Joint Genome Institute (JGI)	2781125708	Proteobacteria	Gammaproteobacteria	Vibrionales	Vibrionaceae	Vibrio	Vibrio crassostreae	Germany: Sylt								5063057	4512
2781126019	Bacteria	Permanent Draft	Genomic Encyclopedia of Type Strains, Phase IV (KMG-V): Genome sequencing to study the core and pangenomes of soil and plant-associated prokaryotes	Vibrio crassostreae 16BF1_28	DOE Joint Genome Institute (JGI)	2781126019	Proteobacteria	Gammaproteobacteria	Vibrionales	Vibrionaceae	Vibrio	Vibrio crassostreae	France: Brest								5244952	4750
2781126020	Bacteria	Permanent Draft	Genomic Encyclopedia of Type Strains, Phase IV (KMG-V): Genome sequencing to study the core and pangenomes of soil and plant-associated prokaryotes	Vibrio crassostreae 27_O_14	DOE Joint Genome Institute (JGI)	2781126020	Proteobacteria	Gammaproteobacteria	Vibrionales	Vibrionaceae	Vibrio	Vibrio crassostreae	France: Brest								5802368	5301
2781126026	Bacteria	Permanent Draft	Genomic Encyclopedia of Type Strains, Phase IV (KMG-V): Genome sequencing to study the core and pangenomes of soil and plant-associated prokaryotes	Vibrio crassostreae 28_O_19	DOE Joint Genome Institute (JGI)	2781126026	Proteobacteria	Gammaproteobacteria	Vibrionales	Vibrionaceae	Vibrio	Vibrio crassostreae	France: Brest								5600447	5078
2781126037	Bacteria	Permanent Draft	Sequencing the genomes of 1000 actinobacteria strains	Luteococcus japonicus DSM 10546	DOE Joint Genome Institute (JGI)	2781126037	Actinobacteria	Actinobacteria	Propionibacteriales	Propionibacteriaceae	Luteococcus	Luteococcus japonicus		Environmental	Terrestrial	Unclassified	Soil				3452849	3333
2781126043	Bacteria	Permanent Draft	Sequencing the genomes of 1000 actinobacteria strains	Bogoriella caseilytica DSM 11294	DOE Joint Genome Institute (JGI)	2781126043	Actinobacteria	Actinobacteria	Micrococcales	Bogoriellaceae	Bogoriella	Bogoriella caseilytica	Kenya: Lake Bogoria	Environmental	Terrestrial	Unclassified	Soil	Soil	0.237435	36.0936	3235396	2928
2784132052	Bacteria	Permanent Draft	Systems level insights into methane cycling in arid and semi-arid ecosystems	Neorhizobium sp. R1-B	DOE Joint Genome Institute (JGI)	2784132052	Proteobacteria	Alphaproteobacteria	Rhizobiales	Rhizobiaceae	Neorhizobium	Neorhizobium sp. R1-B	USA: Anza-Borrego Desert, California								5508190	5436
2784132062	Bacteria	Permanent Draft	Genomic Encyclopedia of Archaeal and Bacterial Type Strains, Phase II (KMG-II): from individual species to whole genera	Photorhabdus temperata DSM 22387	DOE Joint Genome Institute (JGI)	2784132062	Proteobacteria	Gammaproteobacteria	Enterobacterales	Morganellaceae	Photorhabdus	Photorhabdus temperata	Tasmania	Host-associated	Invertebrates	Unclassified	Nematoda				5430356	5045
2784746680	Bacteria	Permanent Draft	Genomic analyses of the natural microbiome of Caenorhabditis elegans	Pseudomonas brenneri BIGb0273	DOE Joint Genome Institute (JGI)	2784746680	Proteobacteria	Gammaproteobacteria	Pseudomonadales	Pseudomonadaceae	Pseudomonas	Pseudomonas brenneri		Host-associated	Invertebrates	Unclassified	Nematoda				5930819	5342
2784746763	Bacteria	Permanent Draft	Genome sequencing of plant associated microbes to promote plant fitness in Sorghum bicolor and Oryza sativa	Streptomyces ossamyceticus SAI-001	DOE Joint Genome Institute (JGI)	2784746763	Actinobacteria	Actinobacteria	Streptomycetales	Streptomycetaceae	Streptomyces	Streptomyces ossamyceticus	USA: California	Host-associated	Plants	Unclassified	Roots		36.6008	-119.511	9783172	8414
2784746774	Bacteria	Permanent Draft	Genomic Encyclopedia of Type Strains, Phase IV (KMG-IV): sequencing the most valuable type-strain genomes for metagenomic binning, comparative biology and taxonomic classification	Laceyella sacchari DSM 43356	DOE Joint Genome Institute (JGI)	2784746774	Firmicutes	Bacilli	Bacillales	Thermoactinomycetaceae	Laceyella	Laceyella sacchari		Host-associated	Plants	Unclassified	Unclassified				3280348	3378
2784746804	Bacteria	Permanent Draft	Genomic Encyclopedia of Type Strains, Phase IV (KMG-IV): sequencing the most valuable type-strain genomes for metagenomic binning, comparative biology and taxonomic classification	Melghiribacillus thermohalophilus DSM 25894	DOE Joint Genome Institute (JGI)	2784746804	Firmicutes	Bacilli	Bacillales	Bacillaceae	Melghiribacillus	Melghiribacillus thermohalophilus		Environmental	Terrestrial	Unclassified	Soil				3015078	3105
2785510845	Bacteria	Permanent Draft	Development of a pipeline for high-throughput recovery of near-complete and complete microbial genomes from complex metagenomic datasets	candidate division Gribaldobacteria bacterium CG02_land_8_20_14_3_00_41_15	DOE Joint Genome Institute (JGI)	2785510845	unclassified	unclassified	unclassified	unclassified	unclassified	bacterium (Candidatus Gribaldobacteria) CG02_land_8_20_14_3_00_41_15	USA: Utah: Grand County	Environmental	Aquatic	Groundwater	Freshwater	Groundwater	38.9383	-110.134	718762	854
2785510881	Bacteria	Permanent Draft	Development of a pipeline for high-throughput recovery of near-complete and complete microbial genomes from complex metagenomic datasets	Parcubacteria bacterium CG23_combo_of_CG06-09_8_20_14_all_35_6	DOE Joint Genome Institute (JGI)	2785510881	unclassified	unclassified	unclassified	unclassified	unclassified	Parcubacteria group bacterium CG23_combo_of_CG06-09_8_20_14_all_35_6	USA: Utah: Grand County	Environmental	Aquatic	Groundwater	Freshwater	Groundwater	38.9383	-110.134	331855	466
2785510912	Bacteria	Permanent Draft	Development of a pipeline for high-throughput recovery of near-complete and complete microbial genomes from complex metagenomic datasets	candidate division Howlettbacteria bacterium CG_4_10_14_3_um_filter_37_10	DOE Joint Genome Institute (JGI)	2785510912	unclassified	unclassified	unclassified	unclassified	unclassified	bacterium (Candidatus Howlettbacteria) CG_4_10_14_3_um_filter_37_10	USA: Utah	Environmental	Aquatic	Groundwater	Freshwater	Groundwater	38.9383	-110.134	845744	946
2785510929	Bacteria	Permanent Draft	Development of a pipeline for high-throughput recovery of near-complete and complete microbial genomes from complex metagenomic datasets	candidate division Torokbacteria bacterium CG09_land_8_20_14_0_10_42_11	DOE Joint Genome Institute (JGI)	2785510929	unclassified	unclassified	unclassified	unclassified	unclassified	bacterium (Candidatus Torokbacteria) CG09_land_8_20_14_0_10_42_11	USA: Utah: Grand County	Environmental	Aquatic	Groundwater	Freshwater	Groundwater	38.9383	-110.134	662154	749
2785510931	Bacteria	Permanent Draft	Development of a pipeline for high-throughput recovery of near-complete and complete microbial genomes from complex metagenomic datasets	candidate division Gribaldobacteria bacterium CG_4_10_14_0_2_um_filter_41_16	DOE Joint Genome Institute (JGI)	2785510931	unclassified	unclassified	unclassified	unclassified	unclassified	bacterium (Candidatus Gribaldobacteria) CG_4_10_14_0_2_um_filter_41_16	USA: Utah	Environmental	Aquatic	Groundwater	Freshwater	Groundwater	38.9383	-110.134	640856	728
2785510952	Bacteria	Permanent Draft	Development of a pipeline for high-throughput recovery of near-complete and complete microbial genomes from complex metagenomic datasets	Candidatus Tagabacteria bacterium CG09_land_8_20_14_0_10_41_14	DOE Joint Genome Institute (JGI)	2785510952	Candidatus Tagabacteria	unclassified	unclassified	unclassified	unclassified	Candidatus Tagabacteria bacterium CG09_land_8_20_14_0_10_41_14	USA: Utah: Grand County	Environmental	Aquatic	Groundwater	Freshwater	Groundwater	38.9383	-110.134	520172	625
2785510996	Bacteria	Permanent Draft	Development of a pipeline for high-throughput recovery of near-complete and complete microbial genomes from complex metagenomic datasets	Candidatus Komeilibacteria bacterium CG_4_9_14_3_um_filter_37_5	DOE Joint Genome Institute (JGI)	2785510996	Candidatus Komeilibacteria	unclassified	unclassified	unclassified	unclassified	Candidatus Komeilibacteria bacterium CG_4_9_14_3_um_filter_37_5	USA: Utah	Environmental	Aquatic	Groundwater	Freshwater	Groundwater	38.9383	-110.134	452787	664
2785511006	Bacteria	Permanent Draft	Development of a pipeline for high-throughput recovery of near-complete and complete microbial genomes from complex metagenomic datasets	Candidatus Harrisonbacteria bacterium CG10_big_fil_rev_8_21_14_0_10_40_38	DOE Joint Genome Institute (JGI)	2785511006	Candidatus Harrisonbacteria	unclassified	unclassified	unclassified	unclassified	Candidatus Harrisonbacteria bacterium CG10_big_fil_rev_8_21_14_0_10_40_38	USA: Utah: Grand County	Environmental	Aquatic	Groundwater	Freshwater	Groundwater	38.9383	-110.134	759765	824
2785511015	Bacteria	Permanent Draft	Development of a pipeline for high-throughput recovery of near-complete and complete microbial genomes from complex metagenomic datasets	Candidatus Yonathbacteria bacterium CG_4_10_14_3_um_filter_43_12	DOE Joint Genome Institute (JGI)	2785511015	Candidatus Yonathbacteria	unclassified	unclassified	unclassified	unclassified	Candidatus Yonathbacteria bacterium CG_4_10_14_3_um_filter_43_12	USA: Utah	Environmental	Aquatic	Groundwater	Freshwater	Groundwater	38.9383	-110.134	697531	814
2785511022	Bacteria	Permanent Draft	Development of a pipeline for high-throughput recovery of near-complete and complete microbial genomes from complex metagenomic datasets	Candidatus Shapirobacteria bacterium CG11_big_fil_rev_8_21_14_0_20_40_12	DOE Joint Genome Institute (JGI)	2785511022	Candidatus Shapirobacteria	unclassified	unclassified	unclassified	unclassified	Candidatus Shapirobacteria bacterium CG11_big_fil_rev_8_21_14_0_20_40_12	USA: Utah: Grand County	Environmental	Aquatic	Groundwater	Freshwater	Groundwater	38.9383	-110.134	775740	926
2785511051	Bacteria	Permanent Draft	Development of a pipeline for high-throughput recovery of near-complete and complete microbial genomes from complex metagenomic datasets	Candidatus Shapirobacteria bacterium CG03_land_8_20_14_0_80_39_12	DOE Joint Genome Institute (JGI)	2785511051	Candidatus Shapirobacteria	unclassified	unclassified	unclassified	unclassified	Candidatus Shapirobacteria bacterium CG03_land_8_20_14_0_80_39_12	USA: Utah: Grand County	Environmental	Aquatic	Groundwater	Freshwater	Groundwater	38.9383	-110.134	667119	736
2785511080	Bacteria	Permanent Draft	Development of a pipeline for high-throughput recovery of near-complete and complete microbial genomes from complex metagenomic datasets	Candidatus Berkelbacteria bacterium CG_4_8_14_3_um_filter_39_27	DOE Joint Genome Institute (JGI)	2785511080	Candidatus Berkelbacteria	unclassified	unclassified	unclassified	unclassified	Candidatus Berkelbacteria bacterium CG_4_8_14_3_um_filter_39_27	USA: Utah	Environmental	Aquatic	Groundwater	Freshwater	Groundwater	38.9383	-110.134	524088	600
2785511096	Bacteria	Permanent Draft	Development of a pipeline for high-throughput recovery of near-complete and complete microbial genomes from complex metagenomic datasets	Candidatus Berkelbacteria bacterium CG10_big_fil_rev_8_21_14_0_10_41_12	DOE Joint Genome Institute (JGI)	2785511096	Candidatus Berkelbacteria	unclassified	unclassified	unclassified	unclassified	Candidatus Berkelbacteria bacterium CG10_big_fil_rev_8_21_14_0_10_41_12	USA: Utah: Grand County	Environmental	Aquatic	Groundwater	Freshwater	Groundwater	38.9383	-110.134	673911	752
2785511116	Bacteria	Permanent Draft	Development of a pipeline for high-throughput recovery of near-complete and complete microbial genomes from complex metagenomic datasets	Candidatus Portnoybacteria bacterium CG03_land_8_20_14_0_80_41_10	DOE Joint Genome Institute (JGI)	2785511116	Candidatus Portnoybacteria	unclassified	unclassified	unclassified	unclassified	Candidatus Portnoybacteria bacterium CG03_land_8_20_14_0_80_41_10	USA: Utah: Grand County	Environmental	Aquatic	Groundwater	Freshwater	Groundwater	38.9383	-110.134	474107	555
2785511127	Bacteria	Permanent Draft	Development of a pipeline for high-throughput recovery of near-complete and complete microbial genomes from complex metagenomic datasets	Candidatus Portnoybacteria bacterium CG_4_10_14_0_2_um_filter_43_36	DOE Joint Genome Institute (JGI)	2785511127	Candidatus Portnoybacteria	unclassified	unclassified	unclassified	unclassified	Candidatus Portnoybacteria bacterium CG_4_10_14_0_2_um_filter_43_36	USA: Utah	Environmental	Aquatic	Groundwater	Freshwater	Groundwater	38.9383	-110.134	384825	449
2785511172	Bacteria	Permanent Draft	Development of a pipeline for high-throughput recovery of near-complete and complete microbial genomes from complex metagenomic datasets	Candidatus Beckwithbacteria bacterium CG23_combo_of_CG06-09_8_20_14_all_34_8	DOE Joint Genome Institute (JGI)	2785511172	Candidatus Beckwithbacteria	unclassified	unclassified	unclassified	unclassified	Candidatus Beckwithbacteria bacterium CG23_combo_of_CG06-09_8_20_14_all_34_8	USA: Utah: Grand County	Environmental	Aquatic	Groundwater	Freshwater	Groundwater	38.9383	-110.134	877957	1024
2785511187	Bacteria	Permanent Draft	Development of a pipeline for high-throughput recovery of near-complete and complete microbial genomes from complex metagenomic datasets	Candidatus Nealsonbacteria bacterium CG_4_10_14_3_um_filter_36_16	DOE Joint Genome Institute (JGI)	2785511187	Candidatus Nealsonbacteria	unclassified	unclassified	unclassified	unclassified	Candidatus Nealsonbacteria bacterium CG_4_10_14_3_um_filter_36_16	USA: Utah	Environmental	Aquatic	Groundwater	Freshwater	Groundwater	38.9383	-110.134	369270	436
2785511240	Bacteria	Permanent Draft	Development of a pipeline for high-throughput recovery of near-complete and complete microbial genomes from complex metagenomic datasets	Candidatus Wolfebacteria bacterium CG03_land_8_20_14_0_80_36_15	DOE Joint Genome Institute (JGI)	2785511240	Candidatus Wolfebacteria	unclassified	unclassified	unclassified	unclassified	Candidatus Wolfebacteria bacterium CG03_land_8_20_14_0_80_36_15	USA: Utah: Grand County	Environmental	Aquatic	Groundwater	Freshwater	Groundwater	38.9383	-110.134	328634	421
2785511266	Bacteria	Permanent Draft	Development of a pipeline for high-throughput recovery of near-complete and complete microbial genomes from complex metagenomic datasets	Candidatus Falkowbacteria bacterium CG10_big_fil_rev_8_21_14_0_10_43_10	DOE Joint Genome Institute (JGI)	2785511266	Candidatus Falkowbacteria	unclassified	unclassified	unclassified	unclassified	Candidatus Falkowbacteria bacterium CG10_big_fil_rev_8_21_14_0_10_43_10	USA: Utah: Grand County	Environmental	Aquatic	Groundwater	Freshwater	Groundwater	38.9383	-110.134	901280	919
2785511294	Bacteria	Permanent Draft	Development of a pipeline for high-throughput recovery of near-complete and complete microbial genomes from complex metagenomic datasets	Candidatus Collierbacteria bacterium CG09_land_8_20_14_0_10_46_12	DOE Joint Genome Institute (JGI)	2785511294	Candidatus Collierbacteria	unclassified	unclassified	unclassified	unclassified	Candidatus Collierbacteria bacterium CG09_land_8_20_14_0_10_46_12	USA: Utah: Grand County	Environmental	Aquatic	Groundwater	Freshwater	Groundwater	38.9383	-110.134	609926	850
2785511299	Bacteria	Permanent Draft	Development of a pipeline for high-throughput recovery of near-complete and complete microbial genomes from complex metagenomic datasets	Candidatus Staskawiczbacteria bacterium CG10_big_fil_rev_8_21_14_0_10_38_10	DOE Joint Genome Institute (JGI)	2785511299	Candidatus Staskawiczbacteria	unclassified	unclassified	unclassified	unclassified	Candidatus Staskawiczbacteria bacterium CG10_big_fil_rev_8_21_14_0_10_38_10	USA: Utah: Grand County	Environmental	Aquatic	Groundwater	Freshwater	Groundwater	38.9383	-110.134	410365	482
2785511318	Bacteria	Permanent Draft	Development of a pipeline for high-throughput recovery of near-complete and complete microbial genomes from complex metagenomic datasets	Candidatus Moranbacteria bacterium CG06_land_8_20_14_3_00_40_12	DOE Joint Genome Institute (JGI)	2785511318	Candidatus Moranbacteria	unclassified	unclassified	unclassified	unclassified	Candidatus Moranbacteria bacterium CG06_land_8_20_14_3_00_40_12	USA: Utah: Grand County	Environmental	Aquatic	Groundwater	Freshwater	Groundwater	38.9383	-110.134	814737	852
2785511327	Bacteria	Permanent Draft	Development of a pipeline for high-throughput recovery of near-complete and complete microbial genomes from complex metagenomic datasets	Candidatus Moranbacteria bacterium CG_4_10_14_3_um_filter_45_9	DOE Joint Genome Institute (JGI)	2785511327	Candidatus Moranbacteria	unclassified	unclassified	unclassified	unclassified	Candidatus Moranbacteria bacterium CG_4_10_14_3_um_filter_45_9	USA: Utah	Environmental	Aquatic	Groundwater	Freshwater	Groundwater	38.9383	-110.134	570921	640
2785511361	Bacteria	Permanent Draft	Development of a pipeline for high-throughput recovery of near-complete and complete microbial genomes from complex metagenomic datasets	Candidatus Atribacteria bacterium CG_4_9_14_3_um_filter_33_16	DOE Joint Genome Institute (JGI)	2785511361	Candidatus Atribacteria	unclassified	unclassified	unclassified	unclassified	Candidatus Atribacteria bacterium CG_4_9_14_3_um_filter_33_16	USA: Utah	Environmental	Aquatic	Groundwater	Freshwater	Groundwater	38.9383	-110.134	1608972	1666
2786546134	Bacteria	Permanent Draft	Investigation of anaerobic lignin degradation for improved lignocellulosic biofuels	Citrobacter freundii 154R	DOE Joint Genome Institute (JGI)	2786546134	Proteobacteria	Gammaproteobacteria	Enterobacterales	Enterobacteriaceae	Citrobacter	Citrobacter freundii	USA: Harvard Forest, Massachusetts	Environmental	Terrestrial	Unclassified	Soil		42.54	-72.18	5169960	5060
2786546170	Bacteria	Permanent Draft	Genomic Encyclopedia of Type Strains, Phase IV (KMG-IV): sequencing the most valuable type-strain genomes for metagenomic binning, comparative biology and taxonomic classification	Natranaerovirga hydrolytica DSM 24176	DOE Joint Genome Institute (JGI)	2786546170	Firmicutes	Clostridia	Clostridiales	unclassified	Natranaerovirga	Natranaerovirga hydrolytica		Environmental	Aquatic	Unclassified	Sediment				2984055	2859
2786546174	Bacteria	Permanent Draft	Root nodule microbial communities of legume samples collected from USA, Mexico and Botswana	Bacillus subtilis 30VD-1	DOE Joint Genome Institute (JGI)	2786546174	Firmicutes	Bacilli	Bacillales	Bacillaceae	Bacillus	Bacillus subtilis									3957760	4069
2786546198	Bacteria	Permanent Draft	Development of a pipeline for high-throughput recovery of near-complete and complete microbial genomes from complex metagenomic datasets	Candidatus Saccharibacteria bacterium CG10_big_fil_rev_8_21_14_0_10_41_32	DOE Joint Genome Institute (JGI)	2786546198	Candidatus Saccharibacteria	unclassified	unclassified	unclassified	unclassified	Candidatus Saccharibacteria bacterium CG10_big_fil_rev_8_21_14_0_10_41_32	USA: Utah: Grand County	Environmental	Aquatic	Groundwater	Freshwater	Groundwater	38.9383	-110.134	766465	801
2786546223	Bacteria	Permanent Draft	Development of a pipeline for high-throughput recovery of near-complete and complete microbial genomes from complex metagenomic datasets	Candidatus Uhrbacteria bacterium CG_4_9_14_3_um_filter_36_7	DOE Joint Genome Institute (JGI)	2786546223	Candidatus Uhrbacteria	unclassified	unclassified	unclassified	unclassified	Candidatus Uhrbacteria bacterium CG_4_9_14_3_um_filter_36_7	USA: Utah	Environmental	Aquatic	Groundwater	Freshwater	Groundwater	38.9383	-110.134	745448	795
2786546263	Bacteria	Permanent Draft	Development of a pipeline for high-throughput recovery of near-complete and complete microbial genomes from complex metagenomic datasets	Candidatus Peregrinibacteria bacterium CG11_big_fil_rev_8_21_14_0_20_49_14	DOE Joint Genome Institute (JGI)	2786546263	Candidatus Peregrinibacteria	unclassified	unclassified	unclassified	unclassified	Candidatus Peregrinibacteria bacterium CG11_big_fil_rev_8_21_14_0_20_49_14	USA: Utah: Grand County	Environmental	Aquatic	Groundwater	Freshwater	Groundwater	38.9383	-110.134	1436623	1425
2786546294	Bacteria	Permanent Draft	Development of a pipeline for high-throughput recovery of near-complete and complete microbial genomes from complex metagenomic datasets	Candidatus Levybacteria bacterium CG_4_10_14_0_2_um_filter_35_8	DOE Joint Genome Institute (JGI)	2786546294	Candidatus Levybacteria	unclassified	unclassified	unclassified	unclassified	Candidatus Levybacteria bacterium CG_4_10_14_0_2_um_filter_35_8	USA: Utah	Environmental	Aquatic	Groundwater	Freshwater	Groundwater	38.9383	-110.134	750775	995
2786546321	Bacteria	Permanent Draft	Development of a pipeline for high-throughput recovery of near-complete and complete microbial genomes from complex metagenomic datasets	Candidatus Roizmanbacteria bacterium CG06_land_8_20_14_3_00_34_14	DOE Joint Genome Institute (JGI)	2786546321	Candidatus Roizmanbacteria	unclassified	unclassified	unclassified	unclassified	Candidatus Roizmanbacteria bacterium CG06_land_8_20_14_3_00_34_14	USA: Utah: Grand County	Environmental	Aquatic	Groundwater	Freshwater	Groundwater	38.9383	-110.134	784847	943
2786546330	Bacteria	Permanent Draft	Development of a pipeline for high-throughput recovery of near-complete and complete microbial genomes from complex metagenomic datasets	Candidatus Roizmanbacteria bacterium CG01_land_8_20_14_3_00_33_9	DOE Joint Genome Institute (JGI)	2786546330	Candidatus Roizmanbacteria	unclassified	unclassified	unclassified	unclassified	Candidatus Roizmanbacteria bacterium CG01_land_8_20_14_3_00_33_9	USA: Utah: Grand County	Environmental	Aquatic	Groundwater	Freshwater	Groundwater	38.9383	-110.134	599099	692
2786546337	Bacteria	Permanent Draft	Development of a pipeline for high-throughput recovery of near-complete and complete microbial genomes from complex metagenomic datasets	Candidatus Roizmanbacteria bacterium CG17_big_fil_post_rev_8_21_14_2_50_39_7	DOE Joint Genome Institute (JGI)	2786546337	Candidatus Roizmanbacteria	unclassified	unclassified	unclassified	unclassified	Candidatus Roizmanbacteria bacterium CG17_big_fil_post_rev_8_21_14_2_50_39_7	USA: Utah: Grand County	Environmental	Aquatic	Groundwater	Freshwater	Groundwater	38.9383	-110.134	736256	1107
2786546355	Bacteria	Permanent Draft	Development of a pipeline for high-throughput recovery of near-complete and complete microbial genomes from complex metagenomic datasets	Candidatus Roizmanbacteria bacterium CG_4_8_14_3_um_filter_35_14	DOE Joint Genome Institute (JGI)	2786546355	Candidatus Roizmanbacteria	unclassified	unclassified	unclassified	unclassified	Candidatus Roizmanbacteria bacterium CG_4_8_14_3_um_filter_35_14	USA: Utah	Environmental	Aquatic	Groundwater	Freshwater	Groundwater	38.9383	-110.134	729688	842
2786546375	Bacteria	Permanent Draft	Development of a pipeline for high-throughput recovery of near-complete and complete microbial genomes from complex metagenomic datasets	Elusimicrobia bacterium CG03_land_8_20_14_0_80_50_18	DOE Joint Genome Institute (JGI)	2786546375	Elusimicrobia	unclassified	unclassified	unclassified	unclassified	Elusimicrobia bacterium CG03_land_8_20_14_0_80_50_18	USA: Utah: Grand County	Environmental	Aquatic	Groundwater	Freshwater	Groundwater	38.9383	-110.134	1312139	1402
2786546380	Bacteria	Permanent Draft	Development of a pipeline for high-throughput recovery of near-complete and complete microbial genomes from complex metagenomic datasets	Elusimicrobia bacterium CG_4_9_14_3_um_filter_62_55	DOE Joint Genome Institute (JGI)	2786546380	Elusimicrobia	unclassified	unclassified	unclassified	unclassified	Elusimicrobia bacterium CG_4_9_14_3_um_filter_62_55	USA: Utah	Environmental	Aquatic	Groundwater	Freshwater	Groundwater	38.9383	-110.134	4311767	4072
2786546387	Bacteria	Permanent Draft	Development of a pipeline for high-throughput recovery of near-complete and complete microbial genomes from complex metagenomic datasets	Nitrospirae bacterium CG01_land_8_20_14_3_00_44_22	DOE Joint Genome Institute (JGI)	2786546387	Nitrospirae	unclassified	unclassified	unclassified	unclassified	Nitrospirae bacterium CG01_land_8_20_14_3_00_44_22	USA: Utah: Grand County	Environmental	Aquatic	Groundwater	Freshwater	Groundwater	38.9383	-110.134	2107531	2436
2786546394	Bacteria	Permanent Draft	Development of a pipeline for high-throughput recovery of near-complete and complete microbial genomes from complex metagenomic datasets	Nitrospirae bacterium CG_4_9_14_3_um_filter_44_28	DOE Joint Genome Institute (JGI)	2786546394	Nitrospirae	unclassified	unclassified	unclassified	unclassified	Nitrospirae bacterium CG_4_9_14_3_um_filter_44_28	USA: Utah	Environmental	Aquatic	Groundwater	Freshwater	Groundwater	38.9383	-110.134	1938687	2247
2786546398	Bacteria	Permanent Draft	Development of a pipeline for high-throughput recovery of near-complete and complete microbial genomes from complex metagenomic datasets	Nitrospirae bacterium CG_4_10_14_3_um_filter_70_108	DOE Joint Genome Institute (JGI)	2786546398	Nitrospirae	unclassified	unclassified	unclassified	unclassified	Nitrospirae bacterium CG_4_10_14_3_um_filter_70_108	USA: Utah	Environmental	Aquatic	Groundwater	Freshwater	Groundwater	38.9383	-110.134	2791530	2579
2786546407	Bacteria	Permanent Draft	Development of a pipeline for high-throughput recovery of near-complete and complete microbial genomes from complex metagenomic datasets	Nitrospirae bacterium CG18_big_fil_WC_8_21_14_2_50_70_55	DOE Joint Genome Institute (JGI)	2786546407	Nitrospirae	unclassified	unclassified	unclassified	unclassified	Nitrospirae bacterium CG18_big_fil_WC_8_21_14_2_50_70_55	USA: Utah: Grand County	Environmental	Aquatic	Groundwater	Freshwater	Groundwater	38.9383	-110.134	2730343	2449
2786546428	Bacteria	Permanent Draft	Development of a pipeline for high-throughput recovery of near-complete and complete microbial genomes from complex metagenomic datasets	Candidatus Omnitrophica bacterium CG22_combo_CG10-13_8_21_14_all_43_16	DOE Joint Genome Institute (JGI)	2786546428	Candidatus Omnitrophica	unclassified	unclassified	unclassified	unclassified	Candidatus Omnitrophica bacterium CG22_combo_CG10-13_8_21_14_all_43_16	USA: Utah: Grand County	Environmental	Aquatic	Groundwater	Freshwater	Groundwater	38.9383	-110.134	1226160	1282
2786546523	Bacteria	Permanent Draft	Development of a pipeline for high-throughput recovery of near-complete and complete microbial genomes from complex metagenomic datasets	Chloroflexi bacterium CG_4_9_14_3_um_filter_45_9	DOE Joint Genome Institute (JGI)	2786546523	Chloroflexi	unclassified	unclassified	unclassified	unclassified	Chloroflexi bacterium CG_4_9_14_3_um_filter_45_9	USA: Utah	Environmental	Aquatic	Groundwater	Freshwater	Groundwater	38.9383	-110.134	1439139	1898
2786546601	Bacteria	Permanent Draft	Development of a pipeline for high-throughput recovery of near-complete and complete microbial genomes from complex metagenomic datasets	Zetaproteobacteria bacterium CG06_land_8_20_14_3_00_59_53	DOE Joint Genome Institute (JGI)	2786546601	Proteobacteria	Zetaproteobacteria	unclassified	unclassified	unclassified	Zetaproteobacteria bacterium CG06_land_8_20_14_3_00_59_53	USA: Utah: Grand County	Environmental	Aquatic	Groundwater	Freshwater	Groundwater	38.9383	-110.134	2366328	2396
2786546695	Bacteria	Permanent Draft	Development of a pipeline for high-throughput recovery of near-complete and complete microbial genomes from complex metagenomic datasets	Hydrogenophilales bacterium CG_4_10_14_3_um_filter_63_21	DOE Joint Genome Institute (JGI)	2786546695	Proteobacteria	Hydrogenophilalia	Hydrogenophilales	unclassified	unclassified	Hydrogenophilales bacterium CG_4_10_14_3_um_filter_63_21	USA: Utah	Environmental	Aquatic	Groundwater	Freshwater	Groundwater	38.9383	-110.134	3034204	3082
2786546717	Bacteria	Permanent Draft	Development of a pipeline for high-throughput recovery of near-complete and complete microbial genomes from complex metagenomic datasets	Ignavibacteriales bacterium CG07_land_8_20_14_0_80_59_12	DOE Joint Genome Institute (JGI)	2786546717	Ignavibacteriae	Ignavibacteria	Ignavibacteriales	unclassified	unclassified	Ignavibacteriales bacterium CG07_land_8_20_14_0_80_59_12	USA: Utah: Grand County	Environmental	Aquatic	Groundwater	Freshwater	Groundwater	38.9383	-110.134	2201516	2026
2786546729	Bacteria	Permanent Draft	Development of a pipeline for high-throughput recovery of near-complete and complete microbial genomes from complex metagenomic datasets	Syntrophobacterales bacterium CG_4_8_14_3_um_filter_58_8	DOE Joint Genome Institute (JGI)	2786546729	Proteobacteria	Deltaproteobacteria	Syntrophobacterales	unclassified	unclassified	Syntrophobacterales bacterium CG_4_8_14_3_um_filter_58_8	USA: Utah	Environmental	Aquatic	Groundwater	Freshwater	Groundwater	38.9383	-110.134	2738686	2994
2786546765	Bacteria	Permanent Draft	Development of a pipeline for high-throughput recovery of near-complete and complete microbial genomes from complex metagenomic datasets	Gallionellales bacterium CG03_land_8_20_14_0_80_55_15	DOE Joint Genome Institute (JGI)	2786546765	Proteobacteria	Betaproteobacteria	Nitrosomonadales	unclassified	unclassified	Gallionellales bacterium CG03_land_8_20_14_0_80_55_15	USA: Utah: Grand County	Environmental	Aquatic	Groundwater	Freshwater	Groundwater	38.9383	-110.134	1613862	1758
2788499833	Bacteria	Permanent Draft	Above-ground endophytic microbial communities from plants in different locations in the United States	Pseudomonas sp. LP_6_YM	DOE Joint Genome Institute (JGI)	2788499833	Proteobacteria	Gammaproteobacteria	Pseudomonadales	Pseudomonadaceae	Pseudomonas	Pseudomonas sp. LP_6_YM	USA: Yosemite National Park, California	Host-associated	Plants	Unclassified	Unclassified		37.6622	-119.62	5297684	5016
2788499863	Bacteria	Permanent Draft	Genomic Encyclopedia of Type Strains, Phase IV (KMG-V): Genome sequencing to study the core and pangenomes of soil and plant-associated prokaryotes	Rathayibacter sp. PhB192	DOE Joint Genome Institute (JGI)	2788499863	Actinobacteria	Actinobacteria	Micrococcales	Microbacteriaceae	Rathayibacter	Rathayibacter sp. PhB192									4712396	4336
2788499882	Bacteria	Permanent Draft	Above-ground endophytic microbial communities from plants in different locations in the United States	Enterobacter sp. WPR_3_1	DOE Joint Genome Institute (JGI)	2788499882	Proteobacteria	Gammaproteobacteria	Enterobacterales	Enterobacteriaceae	Enterobacter	Enterobacter sp. WPR_3_1									4747619	4619
2788500164	Bacteria	Permanent Draft	Development of a pipeline for high-throughput recovery of near-complete and complete microbial genomes from complex metagenomic datasets	Flavobacteriaceae bacterium CG_4_10_14_3_um_filter_33_47	DOE Joint Genome Institute (JGI)	2788500164	Bacteroidetes	Flavobacteriia	Flavobacteriales	Flavobacteriaceae	unclassified	Flavobacteriaceae bacterium CG_4_10_14_3_um_filter_33_47	USA: Utah	Environmental	Aquatic	Groundwater	Freshwater	Groundwater	38.9383	-110.134	2943118	2850
2788500437	Bacteria	Permanent Draft	Development of a pipeline for high-throughput recovery of near-complete and complete microbial genomes from complex metagenomic datasets	Bdellovibrio sp. CG22_combo_CG10-13_8_21_14_all_39_27	DOE Joint Genome Institute (JGI)	2788500437	Proteobacteria	Oligoflexia	Bdellovibrionales	Bdellovibrionaceae	Bdellovibrio	Bdellovibrio sp. CG22_combo_CG10-13_8_21_14_all_39_27	USA: Utah: Grand County	Environmental	Aquatic	Groundwater	Freshwater	Groundwater	38.9383	-110.134	4080190	4144
2791354759	Bacteria	Permanent Draft	Development of a pipeline for high-throughput recovery of near-complete and complete microbial genomes from complex metagenomic datasets	Sulfurimonas sp. CG_4_9_14_0_8_um_filter_36_384	DOE Joint Genome Institute (JGI)	2791354759	Proteobacteria	Epsilonproteobacteria	Campylobacterales	Thiovulaceae	Sulfurimonas	Sulfurimonas sp. CG_4_9_14_0_8_um_filter_36_384	USA: Utah	Environmental	Aquatic	Groundwater	Freshwater	Groundwater	38.9383	-110.134	2421791	2503
2791354767	Bacteria	Permanent Draft	Development of a pipeline for high-throughput recovery of near-complete and complete microbial genomes from complex metagenomic datasets	Sulfurimonas sp. CG12_big_fil_rev_8_21_14_0_65_36_1453	DOE Joint Genome Institute (JGI)	2791354767	Proteobacteria	Epsilonproteobacteria	Campylobacterales	Thiovulaceae	Sulfurimonas	Sulfurimonas sp. CG12_big_fil_rev_8_21_14_0_65_36_1453	USA: Utah: Grand County	Environmental	Aquatic	Groundwater	Freshwater	Groundwater	38.9383	-110.134	2412053	2529
2791354768	Bacteria	Permanent Draft	Development of a pipeline for high-throughput recovery of near-complete and complete microbial genomes from complex metagenomic datasets	Sulfurimonas sp. CG15_BIG_FIL_POST_REV_8_21_14_020_36_339	DOE Joint Genome Institute (JGI)	2791354768	Proteobacteria	Epsilonproteobacteria	Campylobacterales	Thiovulaceae	Sulfurimonas	Sulfurimonas sp. CG15_BIG_FIL_POST_REV_8_21_14_020_36_339	USA: Utah: Grand County	Environmental	Aquatic	Groundwater	Freshwater	Groundwater	38.9383	-110.134	2403355	2476
2791354833	Bacteria	Permanent Draft	Above-ground endophytic microbial communities from plants in different locations in the United States	Rahnella aquatilis WPL_8_1	DOE Joint Genome Institute (JGI)	2791354833	Proteobacteria	Gammaproteobacteria	Enterobacterales	Yersiniaceae	Rahnella	Rahnella aquatilis									5554461	5278
2791354859	Bacteria	Permanent Draft	Genomic Encyclopedia of Type Strains, Phase IV (KMG-V): Genome sequencing to study the core and pangenomes of soil and plant-associated prokaryotes	Rathayibacter sp. PhB93	DOE Joint Genome Institute (JGI)	2791354859	Actinobacteria	Actinobacteria	Micrococcales	Microbacteriaceae	Rathayibacter	Rathayibacter sp. PhB93									4364609	3958
2791354871	Bacteria	Permanent Draft	Genomic Encyclopedia of Type Strains, Phase IV (KMG-IV): sequencing the most valuable type-strain genomes for metagenomic binning, comparative biology and taxonomic classification	Gibbsiella quercinecans DSM 25889	DOE Joint Genome Institute (JGI)	2791354871	Proteobacteria	Gammaproteobacteria	Enterobacterales	Yersiniaceae	Gibbsiella	Gibbsiella quercinecans		Host-associated	Plants	Unclassified	Unclassified				5479391	5011
2795385459	Bacteria	Permanent Draft	Genomic Encyclopedia of Type Strains, Phase IV (KMG-IV): sequencing the most valuable type-strain genomes for metagenomic binning, comparative biology and taxonomic classification	Crenobacter luteus DSM 27258	DOE Joint Genome Institute (JGI)	2795385459	Proteobacteria	Betaproteobacteria	Neisseriales	Neisseriaceae	Crenobacter	Crenobacter luteus		Environmental	Aquatic	Unclassified	Thermal springs				2860341	2852
2795385464	Bacteria	Permanent Draft	Genomic Encyclopedia of Type Strains, Phase IV (KMG-IV): sequencing the most valuable type-strain genomes for metagenomic binning, comparative biology and taxonomic classification	Scopulibacillus darangshiensis DSM 19377	DOE Joint Genome Institute (JGI)	2795385464	Firmicutes	Bacilli	Bacillales	Sporolactobacillaceae	Scopulibacillus	Scopulibacillus darangshiensis		Environmental	Unclassified	Unclassified	Unclassified				4660335	4694
2799112244	Bacteria	Permanent Draft	Understanding the reciprocal impacts of modified plant cell wall and associated microbiome	Sphingomonas sp. BK036	DOE Joint Genome Institute (JGI)	2799112244	Proteobacteria	Alphaproteobacteria	Sphingomonadales	Sphingomonadaceae	Sphingomonas	Sphingomonas sp. BK036									4219109	3845
2799112260	Bacteria	Permanent Draft	Genomic Encyclopedia of Type Strains, Phase III (KMG-III): the genomes of soil and plant-associated and newly described type strains	Flavobacterium sp. P3160	DOE Joint Genome Institute (JGI)	2799112260	Bacteroidetes	Flavobacteriia	Flavobacteriales	Flavobacteriaceae	Flavobacterium	Flavobacterium sp. P3160									5012586	4423
2799112274	Bacteria	Permanent Draft	Genomic Encyclopedia of Type Strains, Phase IV (KMG-IV): sequencing the most valuable type-strain genomes for metagenomic binning, comparative biology and taxonomic classification	Blautia coccoides DSM 935	DOE Joint Genome Institute (JGI)	2799112274	Firmicutes	Clostridia	Clostridiales	Lachnospiraceae	Blautia	Blautia coccoides		Host-associated	Mammals	Unclassified	Unclassified				5972195	5405
2802428828	Bacteria	Permanent Draft	Genomic Encyclopedia of Type Strains, Phase III (KMG-III): the genomes of soil and plant-associated and newly described type strains	Flavobacterium sp. 270	DOE Joint Genome Institute (JGI)	2802428828	Bacteroidetes	Flavobacteriia	Flavobacteriales	Flavobacteriaceae	Flavobacterium	Flavobacterium sp. 270									5727777	4957
2802428830	Bacteria	Permanent Draft	Genome sequnecing to address fundamental questions about secondary metabolites and their potential function as extracellular electron shuttles (EESs)	Micromonospora sp. CNZ297	DOE Joint Genome Institute (JGI)	2802428830	Actinobacteria	Actinobacteria	Micromonosporales	Micromonosporaceae	Micromonospora	Micromonospora sp. CNZ297	Pacific Ocean: Off the coast of San Diego, USA	Environmental	Aquatic	Oceanic	Marine				7562976	6983
2802428838	Bacteria	Permanent Draft	Genomic Encyclopedia of Type Strains, Phase III (KMG-III): the genomes of soil and plant-associated and newly described type strains	Kribbella udmurtensis VKM Ac-2566	DOE Joint Genome Institute (JGI)	2802428838	Actinobacteria	Actinobacteria	Propionibacteriales	Nocardioidaceae	Kribbella	Kribbella sp. VKM Ac-2566									8670423	8454
2808606375	Bacteria	Permanent Draft	Genome sequencing of plant associated microbes to promote plant fitness in Sorghum bicolor and Oryza sativa	Streptomyces sp. SLBN-31	DOE Joint Genome Institute (JGI)	2808606375	Actinobacteria	Actinobacteria	Micrococcales	Cellulomonadaceae	Cellulomonas	Cellulomonas sp. GX59	USA: California	Host-associated	Plants	Unclassified	Roots		38.5376	-121.764	9466072	8787
2808606389	Bacteria	Permanent Draft	Plant growth-promoting bacteria from the rhizosphere of the beachgrass Ammophila breviligulata	Pseudomonas sp. SJZ101	DOE Joint Genome Institute (JGI)	2808606389	Proteobacteria	Gammaproteobacteria	Pseudomonadales	Pseudomonadaceae	Pseudomonas	Pseudomonas sp. SJZ101		Host-associated	Plants	Soil	Rhizosphere				6138126	5512
2808606391	Bacteria	Permanent Draft	Plant growth-promoting bacteria from the rhizosphere of the beachgrass Ammophila breviligulata	Burkholderia sp. SJZ091	DOE Joint Genome Institute (JGI)	2808606391	Proteobacteria	Betaproteobacteria	Burkholderiales	Burkholderiaceae	Burkholderia	Burkholderia sp. SJZ091		Host-associated	Plants	Soil	Rhizosphere				8308166	7145
2814122960	Bacteria	Permanent Draft	Genomic insights into acetone-butanol-ethanol (ABE) fermentation by sequencing solventogenic clostridia strains	Clostridium beijerinckii DJ261	DOE Joint Genome Institute (JGI)	2814122960	Firmicutes	Clostridia	Clostridiales	Clostridiaceae	Clostridium	Clostridium beijerinckii		Engineered	Bioreactor	Unclassified	Unclassified				6146258	5549
2814123038	Bacteria	Permanent Draft	Genomic Encyclopedia of Archaeal and Bacterial Type Strains, Phase II (KMG-II): from individual species to whole genera	Cecembia calidifontis DSM 21411	DOE Joint Genome Institute (JGI)	2814123038	Bacteroidetes	Cytophagia	Cytophagales	Cyclobacteriaceae	Cecembia	Cecembia calidifontis		Environmental	Aquatic	Unclassified	Unclassified				5044389	4475
2814123446	Bacteria	Permanent Draft	Sequencing the genomes of 1000 actinobacteria strains	Ornithinicoccus hortensis DSM 12335	DOE Joint Genome Institute (JGI)	2814123446	Actinobacteria	Actinobacteria	Micrococcales	Intrasporangiaceae	Ornithinicoccus	Ornithinicoccus hortensis	Germany	Environmental	Terrestrial	Unclassified	Soil	Soil			3935242	3706
2814123449	Bacteria	Permanent Draft	Genome sequencing of Streptomyces strains engineered using actinophage integration system	Streptomyces coelicolor A3(2)	DOE Joint Genome Institute (JGI)	2814123449	Actinobacteria	Actinobacteria	Streptomycetales	Streptomycetaceae	Streptomyces	Streptomyces coelicolor		Engineered	Lab synthesis	Unclassified	Unclassified	Soil			8580007	7789
2814123534	Bacteria	Permanent Draft	Sequencing the genomes of 1000 actinobacteria strains	Propioniferax innocua DSM 8251	DOE Joint Genome Institute (JGI)	2814123534	Actinobacteria	Actinobacteria	Propionibacteriales	Propionibacteriaceae	Propioniferax	Propioniferax innocua		Host-associated	Human	Unclassified	Skin	Host			2789160	2622
2816332133	Bacteria	Permanent Draft	Sorghum-associated microbial communities from plants grown in Nebraska, USA	Acidovorax radicis 2721A	DOE Joint Genome Institute (JGI)	2816332133	Proteobacteria	Betaproteobacteria	Burkholderiales	Comamonadaceae	Acidovorax	Acidovorax radicis		Host-associated	Plants	Unclassified	Roots				7249298	6711
2816332140	Bacteria	Permanent Draft	Sorghum-associated microbial communities from plants grown in Nebraska, USA	Pseudoxanthomonas sp. 3HH-4	DOE Joint Genome Institute (JGI)	2816332140	Proteobacteria	Gammaproteobacteria	Xanthomonadales	Xanthomonadaceae	Pseudoxanthomonas	Pseudoxanthomonas sp. 3HH-4									4040674	3773
2816332149	Bacteria	Permanent Draft	Genome sequencing of Streptomyces strains engineered using actinophage integration system	Streptomyces coelicolor A3(2) TG1-mCherry-10	DOE Joint Genome Institute (JGI)	2816332149	Actinobacteria	Actinobacteria	Streptomycetales	Streptomycetaceae	Streptomyces	Streptomyces coelicolor									8584974	7795
2816332155	Bacteria	Permanent Draft	Genome sequencing of Streptomyces strains engineered using actinophage integration system	Streptomyces coelicolor A3(2) TG1-mCherry-7	DOE Joint Genome Institute (JGI)	2816332155	Actinobacteria	Actinobacteria	Streptomycetales	Streptomycetaceae	Streptomyces	Streptomyces coelicolor									8584912	7798
2816332166	Bacteria	Permanent Draft	Genome sequencing of Streptomyces strains engineered using actinophage integration system	Streptomyces coelicolor A3(2) VWB-mCherry-20	DOE Joint Genome Institute (JGI)	2816332166	Actinobacteria	Actinobacteria	Streptomycetales	Streptomycetaceae	Streptomyces	Streptomyces coelicolor									8583612	7795
2816332172	Bacteria	Permanent Draft	Genome sequencing of Streptomyces strains engineered using actinophage integration system	Streptomyces coelicolor A3(2) R4-mCherry-12	DOE Joint Genome Institute (JGI)	2816332172	Actinobacteria	Actinobacteria	Streptomycetales	Streptomycetaceae	Streptomyces	Streptomyces coelicolor									8583876	7801
2816332196	Bacteria	Permanent Draft	Genome sequencing of Streptomyces strains engineered using actinophage integration system	Streptomyces coelicolor A(3)2 C31-mCherry-9	DOE Joint Genome Institute (JGI)	2816332196	Actinobacteria	Actinobacteria	Streptomycetales	Streptomycetaceae	Streptomyces	Streptomyces coelicolor									8582444	7800
2816332229	Bacteria	Permanent Draft	Genome sequencing of Streptomyces strains engineered using actinophage integration system	Streptomyces albus J1074 TG1-mCherry-4	DOE Joint Genome Institute (JGI)	2816332229	Actinobacteria	Actinobacteria	Streptomycetales	Streptomycetaceae	Streptomyces	Streptomyces albus									6770518	5931
2816332230	Bacteria	Permanent Draft	Genome sequencing of Streptomyces strains engineered using actinophage integration system	Streptomyces albus J1074 TG1-mCherry-3	DOE Joint Genome Institute (JGI)	2816332230	Actinobacteria	Actinobacteria	Streptomycetales	Streptomycetaceae	Streptomyces	Streptomyces albus									6770137	5931
2816332623	Bacteria	Permanent Draft	Genome sequencing of Streptomyces strains engineered using actinophage integration system	Streptomyces albus J1074 C31-mCherry-6	DOE Joint Genome Institute (JGI)	2816332623	Actinobacteria	Actinobacteria	Streptomycetales	Streptomycetaceae	Streptomyces	Streptomyces albus									6486244	5793
2818991221	Bacteria	Permanent Draft	Sequencing the genomes of 1000 actinobacteria strains	Microbacterium kyungheense DSM 105492	DOE Joint Genome Institute (JGI)	2818991221	Actinobacteria	Actinobacteria	Micrococcales	Microbacteriaceae	Microbacterium	Microbacterium kyungheense		Environmental	Terrestrial	Unclassified	Soil				4276286	3940
2818991429	Bacteria	Permanent Draft	Sequencing the genomes of 1000 actinobacteria strains	Microbacterium lacticum DSM 20427	DOE Joint Genome Institute (JGI)	2818991429	Actinobacteria	Actinobacteria	Micrococcales	Microbacteriaceae	Microbacterium	Microbacterium lacticum									3086904	3093
2818991440	Bacteria	Permanent Draft	Sorghum-associated microbial communities from plants grown in Nebraska, USA	Luteibacter yeojuensis 583	DOE Joint Genome Institute (JGI)	2818991440	Proteobacteria	Gammaproteobacteria	Xanthomonadales	Rhodanobacteraceae	Luteibacter	Luteibacter yeojuensis	USA: Nebraska	Host-associated	Plants	Unclassified	Roots		41.2	-96.7	4774720	4169
2818991444	Bacteria	Permanent Draft	Sorghum-associated microbial communities from plants grown in Nebraska, USA	Filimonas endophytica 3197	DOE Joint Genome Institute (JGI)	2818991444	Bacteroidetes	Chitinophagia	Chitinophagales	Chitinophagaceae	Filimonas	Filimonas endophytica	USA: Nebraska	Host-associated	Plants	Unclassified	Roots		41.2	-96.7	6968812	5657
2818991468	Bacteria	Permanent Draft	Sorghum-associated microbial communities from plants grown in Nebraska, USA	Bacillus safensis 3300	DOE Joint Genome Institute (JGI)	2818991468	Firmicutes	Bacilli	Bacillales	Bacillaceae	Bacillus	Bacillus safensis	USA: Nebraska	Host-associated	Plants	Soil	Rhizosphere		41.2	-96.7	3723169	3870
2818991479	Bacteria	Permanent Draft	Sequencing the genomes of 1000 actinobacteria strains	Saccharopolyspora dendranthemae DSM 46699	DOE Joint Genome Institute (JGI)	2818991479	Actinobacteria	Actinobacteria	Pseudonocardiales	Pseudonocardiaceae	Saccharopolyspora	Saccharopolyspora dendranthemae		Host-associated	Plants	Unclassified	Unclassified				6410624	5863
2820018428	Bacteria	Permanent Draft	Cubitermes and Nasutitermes termite gut microbial communities from Max Planck Institute for Terrestrial Microbiology, Germany	Unclassified Spirochaetes Nt197P3bin33	DOE Joint Genome Institute (JGI)	2820018428	Spirochaetes	unclassified	unclassified	unclassified	unclassified	unclassified	Petit - Saut dam, French Guiana	Host-associated	Arthropoda	Gut	Digestive system	Termite gut	5.0626	-53.0462	1740262	1811
2820074476	Bacteria	Permanent Draft	Cubitermes and Nasutitermes termite gut microbial communities from Max Planck Institute for Terrestrial Microbiology, Germany	Unclassified Proteobacteria Nt197P3bin125	DOE Joint Genome Institute (JGI)	2820074476	Proteobacteria	unclassified	unclassified	unclassified	unclassified	unclassified	Petit - Saut dam, French Guiana	Host-associated	Arthropoda	Gut	Digestive system	Termite gut	5.0626	-53.0462	946699	1010
2820205024	Bacteria	Permanent Draft	Cubitermes and Nasutitermes termite gut microbial communities from Max Planck Institute for Terrestrial Microbiology, Germany	Unclassified Planctomycetes Cu122P4bin3	DOE Joint Genome Institute (JGI)	2820205024	Planctomycetes	unclassified	unclassified	unclassified	unclassified	unclassified	Kakamega Forest, Kenya	Host-associated	Arthropoda	Gut	Digestive system	Termite gut	0.2917	34.856	3800572	3248
2820208273	Bacteria	Permanent Draft	Cubitermes and Nasutitermes termite gut microbial communities from Max Planck Institute for Terrestrial Microbiology, Germany	Unclassified Microgenomates Th196P3bin94	DOE Joint Genome Institute (JGI)	2820208273	Candidatus Microgenomates	unclassified	unclassified	unclassified	unclassified	unclassified	Pointe-Noire, Republic of the Congo	Host-associated	Arthropoda	Gut	Digestive system	Termite gut	-4.7	11.83	709345	748
2820333861	Bacteria	Permanent Draft	Cubitermes and Nasutitermes termite gut microbial communities from Max Planck Institute for Terrestrial Microbiology, Germany	Unclassified Firmicutes Nt197P3bin72	DOE Joint Genome Institute (JGI)	2820333861	Firmicutes	unclassified	unclassified	unclassified	unclassified	unclassified	Petit - Saut dam, French Guiana	Host-associated	Arthropoda	Gut	Digestive system	Termite gut	5.0626	-53.0462	2165048	2268
2820356982	Bacteria	Permanent Draft	Cubitermes and Nasutitermes termite gut microbial communities from Max Planck Institute for Terrestrial Microbiology, Germany	Unclassified Firmicutes Nt197P3bin19	DOE Joint Genome Institute (JGI)	2820356982	Firmicutes	unclassified	unclassified	unclassified	unclassified	unclassified	Petit - Saut dam, French Guiana	Host-associated	Arthropoda	Gut	Digestive system	Termite gut	5.0626	-53.0462	926981	994
2820369699	Bacteria	Permanent Draft	Cubitermes and Nasutitermes termite gut microbial communities from Max Planck Institute for Terrestrial Microbiology, Germany	Unclassified Firmicutes Nt197P3bin103	DOE Joint Genome Institute (JGI)	2820369699	Firmicutes	unclassified	unclassified	unclassified	unclassified	unclassified	Petit - Saut dam, French Guiana	Host-associated	Arthropoda	Gut	Digestive system	Termite gut	5.0626	-53.0462	2816309	2285
2820382897	Bacteria	Permanent Draft	Cubitermes and Nasutitermes termite gut microbial communities from Max Planck Institute for Terrestrial Microbiology, Germany	Unclassified Firmicutes Nt197P1bin3	DOE Joint Genome Institute (JGI)	2820382897	Firmicutes	unclassified	unclassified	unclassified	unclassified	unclassified	Petit - Saut dam, French Guiana	Host-associated	Arthropoda	Gut	Digestive system	Termite gut	5.0626	-53.0462	2281959	2350
2820497731	Bacteria	Permanent Draft	Cubitermes and Nasutitermes termite gut microbial communities from Max Planck Institute for Terrestrial Microbiology, Germany	Unclassified Firmicutes Lab288P1bin55	DOE Joint Genome Institute (JGI)	2820497731	Firmicutes	unclassified	unclassified	unclassified	unclassified	unclassified	Petit - Saut dam, French Guiana	Host-associated	Arthropoda	Gut	Digestive system	Termite gut	5.0626	-53.0462	2028252	1814
2820573558	Bacteria	Permanent Draft	Cubitermes and Nasutitermes termite gut microbial communities from Max Planck Institute for Terrestrial Microbiology, Germany	Unclassified Firmicutes Emb289P3bin140	DOE Joint Genome Institute (JGI)	2820573558	Firmicutes	unclassified	unclassified	unclassified	unclassified	unclassified	Petit - Saut dam, French Guiana	Host-associated	Arthropoda	Gut	Digestive system	Termite gut	5.0626	-53.0462	2858310	2854
2820639607	Bacteria	Permanent Draft	Cubitermes and Nasutitermes termite gut microbial communities from Max Planck Institute for Terrestrial Microbiology, Germany	Unclassified Firmicutes Cu122P5bin9	DOE Joint Genome Institute (JGI)	2820639607	Firmicutes	unclassified	unclassified	unclassified	unclassified	unclassified	Kakamega Forest, Kenya	Host-associated	Arthropoda	Gut	Digestive system	Termite gut	0.2917	34.856	1846296	2081
2820676843	Bacteria	Permanent Draft	Cubitermes and Nasutitermes termite gut microbial communities from Max Planck Institute for Terrestrial Microbiology, Germany	Unclassified Firmicutes Co191P3bin17	DOE Joint Genome Institute (JGI)	2820676843	Firmicutes	unclassified	unclassified	unclassified	unclassified	unclassified	Petit - Saut dam, French Guiana	Host-associated	Arthropoda	Gut	Digestive system	Termite gut	5.0626	-53.0462	2662517	2680
2820690275	Bacteria	Permanent Draft	Cubitermes and Nasutitermes termite gut microbial communities from Max Planck Institute for Terrestrial Microbiology, Germany	Unclassified Firmicutes Co191P1bin72	DOE Joint Genome Institute (JGI)	2820690275	Firmicutes	unclassified	unclassified	unclassified	unclassified	unclassified	Petit - Saut dam, French Guiana	Host-associated	Arthropoda	Gut	Digestive system	Termite gut	5.0626	-53.0462	2844330	2861
2820733257	Bacteria	Permanent Draft	Cubitermes and Nasutitermes termite gut microbial communities from Max Planck Institute for Terrestrial Microbiology, Germany	Unclassified Chloroflexi Lab288P4bin59	DOE Joint Genome Institute (JGI)	2820733257	Chloroflexi	unclassified	unclassified	unclassified	unclassified	unclassified	Petit - Saut dam, French Guiana	Host-associated	Arthropoda	Gut	Digestive system	Termite gut	5.0626	-53.0462	919533	1077
2820735654	Bacteria	Permanent Draft	Cubitermes and Nasutitermes termite gut microbial communities from Max Planck Institute for Terrestrial Microbiology, Germany	Unclassified Bacteroidetes Th196P4bin9	DOE Joint Genome Institute (JGI)	2820735654	Bacteroidetes	unclassified	unclassified	unclassified	unclassified	unclassified	Pointe-Noire, Republic of the Congo	Host-associated	Arthropoda	Gut	Digestive system	Termite gut	-4.7	11.83	1085314	967
2820762746	Bacteria	Permanent Draft	Cubitermes and Nasutitermes termite gut microbial communities from Max Planck Institute for Terrestrial Microbiology, Germany	Unclassified Bacteroidetes Mp193P4bin3	DOE Joint Genome Institute (JGI)	2820762746	Bacteroidetes	unclassified	unclassified	unclassified	unclassified	unclassified	Pointe-Noire, Republic of the Congo	Host-associated	Arthropoda	Gut	Digestive system	Termite gut	-4.7	11.83	2701519	2454
2820823448	Bacteria	Permanent Draft	Cubitermes and Nasutitermes termite gut microbial communities from Max Planck Institute for Terrestrial Microbiology, Germany	Unclassified Actinobacteria Nt197P3bin113	DOE Joint Genome Institute (JGI)	2820823448	Actinobacteria	unclassified	unclassified	unclassified	unclassified	unclassified	Petit - Saut dam, French Guiana	Host-associated	Arthropoda	Gut	Digestive system	Termite gut	5.0626	-53.0462	1990864	1834
2820916033	Bacteria	Permanent Draft	Cubitermes and Nasutitermes termite gut microbial communities from Max Planck Institute for Terrestrial Microbiology, Germany	Unclassified Actinobacteria Emb289P3bin63	DOE Joint Genome Institute (JGI)	2820916033	Actinobacteria	unclassified	unclassified	unclassified	unclassified	unclassified	Petit - Saut dam, French Guiana	Host-associated	Arthropoda	Gut	Digestive system	Termite gut	5.0626	-53.0462	1614646	1563
2820935937	Bacteria	Permanent Draft	Cubitermes and Nasutitermes termite gut microbial communities from Max Planck Institute for Terrestrial Microbiology, Germany	Unclassified Actinobacteria Emb289P1bin40	DOE Joint Genome Institute (JGI)	2820935937	Actinobacteria	unclassified	unclassified	unclassified	unclassified	unclassified	Petit - Saut dam, French Guiana	Host-associated	Arthropoda	Gut	Digestive system	Termite gut	5.0626	-53.0462	3274476	3666
2820999004	Bacteria	Permanent Draft	Sequencing the genomes of 1000 actinobacteria strains	Streptomyces cinereoruber DSM 41512	DOE Joint Genome Institute (JGI)	2820999004	Actinobacteria	Actinobacteria	Streptomycetales	Streptomycetaceae	Streptomyces	Streptomyces cinereoruber									7473163	6814
2821088045	Bacteria	Permanent Draft	Genomic Encyclopedia of Type Strains, Phase IV (KMG-V): Genome sequencing to study the core and pangenomes of soil and plant-associated prokaryotes	Terracoccus luteus B3ACCR12	DOE Joint Genome Institute (JGI)	2821088045	Actinobacteria	Actinobacteria	Micrococcales	Intrasporangiaceae	Terracoccus	Terracoccus luteus									4071172	3750
2821143301	Bacteria	Permanent Draft	Genomic insights into acetone-butanol-ethanol (ABE) fermentation by sequencing solventogenic clostridia strains	Clostridium saccharobutylicum DJ018	DOE Joint Genome Institute (JGI)	2821143301	Firmicutes	Clostridia	Clostridiales	Clostridiaceae	Clostridium	Clostridium saccharobutylicum		Engineered	Bioreactor	Unclassified	Unclassified				5008814	4647
2821322763	Bacteria	Permanent Draft	Cubitermes and Nasutitermes termite gut microbial communities from Max Planck Institute for Terrestrial Microbiology, Germany	Unclassified Actinobacteria Cu122P5bin19	DOE Joint Genome Institute (JGI)	2821322763	Actinobacteria	unclassified	unclassified	unclassified	unclassified	unclassified	Kakamega Forest, Kenya	Host-associated	Arthropoda	Gut	Digestive system	Termite gut	0.2917	34.856	934293	991
2823703975	Bacteria	Permanent Draft	The Agave Microbiome: Exploring the role of microbial communities in plant adaptations to desert environments	Micrococcus aloeverae RAT4	DOE Joint Genome Institute (JGI)	2823703975	Actinobacteria	Actinobacteria	Micrococcales	Micrococcaceae	Micrococcus	Micrococcus aloeverae		Host-associated	Plants	Unclassified	Phyllosphere				2480523	2328
2823706304	Bacteria	Permanent Draft	The Agave Microbiome: Exploring the role of microbial communities in plant adaptations to desert environments	Cellulomonas cellasea RAS26	DOE Joint Genome Institute (JGI)	2823706304	Actinobacteria	Actinobacteria	Micrococcales	Cellulomonadaceae	Cellulomonas	Cellulomonas cellasea		Host-associated	Plants	Unclassified	Phyllosphere				5044698	4568
2823842202	Bacteria	Permanent Draft	Multi-cycle Selection of Sorghum Microbiomes for Biological Nitrogen Fixation	Flavobacterium sp. SG815	DOE Joint Genome Institute (JGI)	2823842202	Bacteroidetes	Flavobacteriia	Flavobacteriales	Flavobacteriaceae	Flavobacterium	Flavobacterium sp. SG815									3997782	3702
2824139951	Bacteria	Permanent Draft	Genomic Encyclopedia of Type Strains, Phase IV (KMG-V): Genome sequencing to study the core and pangenomes of soil and plant-associated prokaryotes	Paraburkholderia tropica MTo-16	DOE Joint Genome Institute (JGI)	2824139951	Proteobacteria	Betaproteobacteria	Burkholderiales	Burkholderiaceae	Paraburkholderia	Paraburkholderia tropica									8508214	7804
2824288207	Bacteria	Permanent Draft	Genomic Encyclopedia of Type Strains, Phase III (KMG-III): the genomes of soil and plant-associated and newly described type strains	Sphingomonas vulcanisoli CECT 8804	DOE Joint Genome Institute (JGI)	2824288207	Proteobacteria	Alphaproteobacteria	Sphingomonadales	Sphingomonadaceae	Sphingomonas	Sphingomonas vulcanisoli									3267440	3299
2824332306	Bacteria	Permanent Draft	Genomic Encyclopedia of Type Strains, Phase III (KMG-III): the genomes of soil and plant-associated and newly described type strains	Rhizobium pisi CECT 4113	DOE Joint Genome Institute (JGI)	2824332306	Proteobacteria	Alphaproteobacteria	Rhizobiales	Rhizobiaceae	Rhizobium	Rhizobium pisi									6942452	6967
2824486690	Bacteria	Permanent Draft	Genomic Encyclopedia of Archaeal and Bacterial Type Strains, Phase II (KMG-II): from individual species to whole genera	Saccharococcus thermophilus DSM 4749	DOE Joint Genome Institute (JGI)	2824486690	Firmicutes	Bacilli	Bacillales	Bacillaceae	Saccharococcus	Saccharococcus thermophilus		Engineered	Food production	Unclassified	Unclassified	Host			3145141	3354
2824513539	Bacteria	Permanent Draft	Characterizing functional chemotaxis receptors in different root zones	Herbaspirillum sp. Sphag64	DOE Joint Genome Institute (JGI)	2824513539	Proteobacteria	Betaproteobacteria	Burkholderiales	Oxalobacteraceae	Herbaspirillum	Herbaspirillum sp. Sphag64									4575700	4291
2824576265	Bacteria	Permanent Draft	Above-ground endophytic microbial communities from plants in different locations in the United States	Paraburkholderia tropici WP4_3_2	DOE Joint Genome Institute (JGI)	2824576265	Proteobacteria	Betaproteobacteria	Burkholderiales	Burkholderiaceae	Paraburkholderia	Paraburkholderia sp. WP4_3_2		Host-associated	Plants	Unclassified	Unclassified				7788968	7317
2824583583	Bacteria	Permanent Draft	Above-ground endophytic microbial communities from plants in different locations in the United States	Pantoea agglomerans WP7	DOE Joint Genome Institute (JGI)	2824583583	Proteobacteria	Gammaproteobacteria	Enterobacterales	Erwiniaceae	Pantoea	Pantoea agglomerans									4785266	4708
2824593709	Bacteria	Permanent Draft	Systems level insights into methane cycling in arid and semi-arid ecosystems	Caulobacter sp. H1	DOE Joint Genome Institute (JGI)	2824593709	Proteobacteria	Alphaproteobacteria	Caulobacterales	Caulobacteraceae	Caulobacter	Caulobacter sp. H1									3659528	3698
2824949706	Bacteria	Permanent Draft	Understanding the reciprocal impacts of modified plant cell wall and associated microbiome	Rhizobium sp. BK275	DOE Joint Genome Institute (JGI)	2824949706	Proteobacteria	Alphaproteobacteria	Rhizobiales	Rhizobiaceae	Rhizobium	Rhizobium sp. BK275									6247131	6179
2825209331	Bacteria	Permanent Draft	Understanding the reciprocal impacts of modified plant cell wall and associated microbiome	Rhizobium sp. BK602	DOE Joint Genome Institute (JGI)	2825209331	Proteobacteria	Alphaproteobacteria	Rhizobiales	Rhizobiaceae	Rhizobium	Rhizobium sp. BK602									6330013	6058
2828173407	Bacteria	Permanent Draft	Studying the diversity of plant-associated saprophytic bacteria and their role in host health and plant-pathogen interactions	Xanthomonas arboricola CFBP 8130	DOE Joint Genome Institute (JGI)	2828173407	Proteobacteria	Gammaproteobacteria	Xanthomonadales	Xanthomonadaceae	Xanthomonas	Xanthomonas arboricola		Host-associated	Plants	Unclassified	Unclassified				4754280	4052
2828177460	Bacteria	Permanent Draft	Studying the diversity of plant-associated saprophytic bacteria and their role in host health and plant-pathogen interactions	Xanthomonas arboricola CFBP 8139	DOE Joint Genome Institute (JGI)	2828177460	Proteobacteria	Gammaproteobacteria	Xanthomonadales	Xanthomonadaceae	Xanthomonas	Xanthomonas arboricola		Host-associated	Plants	Unclassified	Unclassified				4953125	4324
2828215148	Bacteria	Permanent Draft	Studying the diversity of plant-associated saprophytic bacteria and their role in host health and plant-pathogen interactions	Xanthomonas arboricola F11	DOE Joint Genome Institute (JGI)	2828215148	Proteobacteria	Gammaproteobacteria	Xanthomonadales	Xanthomonadaceae	Xanthomonas	Xanthomonas arboricola		Host-associated	Plants	Unclassified	Unclassified				4869765	4163
2828240167	Bacteria	Permanent Draft	Studying the diversity of plant-associated saprophytic bacteria and their role in host health and plant-pathogen interactions	Xanthomonas arboricola F21	DOE Joint Genome Institute (JGI)	2828240167	Proteobacteria	Gammaproteobacteria	Xanthomonadales	Xanthomonadaceae	Xanthomonas	Xanthomonas arboricola		Host-associated	Plants	Unclassified	Unclassified				5253819	4613
2828258892	Bacteria	Permanent Draft	Genomic Encyclopedia of Type Strains, Phase IV (KMG-IV): sequencing the most valuable type-strain genomes for metagenomic binning, comparative biology and taxonomic classification	Roseimarinus sediminis DSM 28824	DOE Joint Genome Institute (JGI)	2828258892	Bacteroidetes	Bacteroidia	Marinilabiliales	Prolixibacteraceae	Roseimarinus	Roseimarinus sediminis		Environmental	Aquatic	Sediment	Marine				4883902	3950
2828262843	Bacteria	Permanent Draft	Studying the diversity of plant-associated saprophytic bacteria and their role in host health and plant-pathogen interactions	Xanthomonas sp. 60	DOE Joint Genome Institute (JGI)	2828262843	Proteobacteria	Gammaproteobacteria	Xanthomonadales	Xanthomonadaceae	Xanthomonas	Xanthomonas sp. 60		Host-associated	Plants	Unclassified	Unclassified				3640246	3318
2828341930	Bacteria	Permanent Draft	Genomic Encyclopedia of Type Strains, Phase IV (KMG-IV): sequencing the most valuable type-strain genomes for metagenomic binning, comparative biology and taxonomic classification	Nitrospirillum iridis DSM 22198	DOE Joint Genome Institute (JGI)	2828341930	Proteobacteria	Alphaproteobacteria	Rhodospirillales	Rhodospirillaceae	Nitrospirillum	Nitrospirillum iridis		Environmental	Terrestrial	Unclassified	Soil				7088717	6071
2828360735	Bacteria	Permanent Draft	Genomic Encyclopedia of Type Strains, Phase IV (KMG-IV): sequencing the most valuable type-strain genomes for metagenomic binning, comparative biology and taxonomic classification	Parvibaculum indicum DSM 25305	DOE Joint Genome Institute (JGI)	2828360735	Proteobacteria	Alphaproteobacteria	Rhizobiales	Rhodobiaceae	Parvibaculum	Parvibaculum indicum		Environmental	Aquatic	Unclassified	Unclassified				4020083	3890
2828417763	Bacteria	Permanent Draft	Genomic Encyclopedia of Type Strains, Phase IV (KMG-IV): sequencing the most valuable type-strain genomes for metagenomic binning, comparative biology and taxonomic classification	Sphingomonas zeicaulis DSM 100587	DOE Joint Genome Institute (JGI)	2828417763	Proteobacteria	Alphaproteobacteria	Sphingomonadales	Sphingomonadaceae	Sphingomonas	Sphingomonas zeicaulis		Host-associated	Plants	Unclassified	Unclassified				6404736	5947
2828467665	Bacteria	Permanent Draft	Genomic Encyclopedia of Type Strains, Phase IV (KMG-IV): sequencing the most valuable type-strain genomes for metagenomic binning, comparative biology and taxonomic classification	Pseudochelatococcus lubricantis DSM 103870	DOE Joint Genome Institute (JGI)	2828467665	Proteobacteria	Alphaproteobacteria	Rhizobiales	Beijerinckiaceae	Pseudochelatococcus	Pseudochelatococcus lubricantis									4626792	4239
2828480307	Bacteria	Permanent Draft	Studying the diversity of plant-associated saprophytic bacteria and their role in host health and plant-pathogen interactions	Xanthomonas arboricola F15	DOE Joint Genome Institute (JGI)	2828480307	Proteobacteria	Gammaproteobacteria	Xanthomonadales	Xanthomonadaceae	Xanthomonas	Xanthomonas arboricola		Host-associated	Plants	Unclassified	Unclassified				4868193	4172
2828484480	Bacteria	Permanent Draft	Studying the diversity of plant-associated saprophytic bacteria and their role in host health and plant-pathogen interactions	Xanthomonas arboricola F17	DOE Joint Genome Institute (JGI)	2828484480	Proteobacteria	Gammaproteobacteria	Xanthomonadales	Xanthomonadaceae	Xanthomonas	Xanthomonas arboricola		Host-associated	Plants	Unclassified	Unclassified				4778090	4117
2828692919	Bacteria	Permanent Draft	Studying the diversity of plant-associated saprophytic bacteria and their role in host health and plant-pathogen interactions	Xanthomonas campestris CFBP 7680	DOE Joint Genome Institute (JGI)	2828692919	Proteobacteria	Gammaproteobacteria	Xanthomonadales	Xanthomonadaceae	Xanthomonas	Xanthomonas campestris		Host-associated	Plants	Unclassified	Unclassified				4891176	4209
2829740473	Bacteria	Permanent Draft	Genomic Encyclopedia of Type Strains, Phase IV (KMG-IV): sequencing the most valuable type-strain genomes for metagenomic binning, comparative biology and taxonomic classification	Xanthobacter flavus DSM 338	DOE Joint Genome Institute (JGI)	2829740473	Proteobacteria	Alphaproteobacteria	Rhizobiales	Xanthobacteraceae	Xanthobacter	Xanthobacter flavus		Environmental	Terrestrial	Unclassified	Soil	Soil			5766685	5507
2829822250	Bacteria	Permanent Draft	Genomic Encyclopedia of Type Strains, Phase IV (KMG-IV): sequencing the most valuable type-strain genomes for metagenomic binning, comparative biology and taxonomic classification	Sphingomonas kaistensis DSM 16846	DOE Joint Genome Institute (JGI)	2829822250	Proteobacteria	Alphaproteobacteria	Sphingomonadales	Sphingomonadaceae	Sphingomonas	Sphingomonas kaistensis	South Korea	Environmental	Terrestrial	Unclassified	Soil	Soil			2846238	2856
2829929398	Bacteria	Permanent Draft	Genomic Encyclopedia of Type Strains, Phase IV (KMG-IV): sequencing the most valuable type-strain genomes for metagenomic binning, comparative biology and taxonomic classification	Martelella radicis DSM 28101	DOE Joint Genome Institute (JGI)	2829929398	Proteobacteria	Alphaproteobacteria	Rhizobiales	Aurantimonadaceae	Martelella	Martelella radicis		Environmental	Terrestrial	Unclassified	Soil				4989559	4710
2829998802	Bacteria	Permanent Draft	Genomic Encyclopedia of Type Strains, Phase IV (KMG-IV): sequencing the most valuable type-strain genomes for metagenomic binning, comparative biology and taxonomic classification	Croceicoccus naphthovorans DSM 102796	DOE Joint Genome Institute (JGI)	2829998802	Proteobacteria	Alphaproteobacteria	Sphingomonadales	Erythrobacteraceae	Croceicoccus	Croceicoccus naphthovorans									3737600	3843
2830083187	Bacteria	Permanent Draft	Genomic Encyclopedia of Type Strains, Phase IV (KMG-IV): sequencing the most valuable type-strain genomes for metagenomic binning, comparative biology and taxonomic classification	Ochrobactrum pecoris DSM 23868	DOE Joint Genome Institute (JGI)	2830083187	Proteobacteria	Alphaproteobacteria	Rhizobiales	Brucellaceae	Ochrobactrum	Ochrobactrum pecoris	Bosnia and Herzegovina	Host-associated	Mammals	Unclassified	Unclassified	Host			5067169	5060
2830120999	Bacteria	Permanent Draft	Genomic Encyclopedia of Type Strains, Phase IV (KMG-V): Genome sequencing to study the core and pangenomes of soil and plant-associated prokaryotes	Salinibacter ruber SP2022	DOE Joint Genome Institute (JGI)	2830120999	Bacteroidetes	unclassified	Bacteroidetes Order II. Incertae sedis	Rhodothermaceae	Salinibacter	Salinibacter ruber	Spain						38.2	0.6	3947917	3439
2830161386	Bacteria	Permanent Draft	Genomic Encyclopedia of Type Strains, Phase IV (KMG-V): Genome sequencing to study the core and pangenomes of soil and plant-associated prokaryotes	Salinibacter ruber SP3002	DOE Joint Genome Institute (JGI)	2830161386	Bacteroidetes	unclassified	Bacteroidetes Order II. Incertae sedis	Rhodothermaceae	Salinibacter	Salinibacter ruber	Spain						38.2	0.6	4052211	3614
2830192480	Bacteria	Permanent Draft	Genomic Encyclopedia of Type Strains, Phase IV (KMG-V): Genome sequencing to study the core and pangenomes of soil and plant-associated prokaryotes	Salinibacter ruber SP3033	DOE Joint Genome Institute (JGI)	2830192480	Bacteroidetes	unclassified	Bacteroidetes Order II. Incertae sedis	Rhodothermaceae	Salinibacter	Salinibacter ruber	Spain						38.2	0.6	3783426	3322
2830261118	Bacteria	Permanent Draft	Genomic Encyclopedia of Type Strains, Phase IV (KMG-V): Genome sequencing to study the core and pangenomes of soil and plant-associated prokaryotes	Salinibacter ruber SD01	DOE Joint Genome Institute (JGI)	2830261118	Bacteroidetes	unclassified	Bacteroidetes Order II. Incertae sedis	Rhodothermaceae	Salinibacter	Salinibacter ruber	Spain						38.2	0.6	3864598	3347
2831056123	Bacteria	Permanent Draft	Genomic Encyclopedia of Type Strains, Phase IV (KMG-V): Genome sequencing to study the core and pangenomes of soil and plant-associated prokaryotes	Salinibacter ruber SP2027	DOE Joint Genome Institute (JGI)	2831056123	Bacteroidetes	unclassified	Bacteroidetes Order II. Incertae sedis	Rhodothermaceae	Salinibacter	Salinibacter ruber	Spain						38.2	0.6	3775997	3278
2831066143	Bacteria	Permanent Draft	Genomic Encyclopedia of Type Strains, Phase IV (KMG-V): Genome sequencing to study the core and pangenomes of soil and plant-associated prokaryotes	Salinibacter ruber SP3012	DOE Joint Genome Institute (JGI)	2831066143	Bacteroidetes	unclassified	Bacteroidetes Order II. Incertae sedis	Rhodothermaceae	Salinibacter	Salinibacter ruber	Spain						38.2	0.6	3967945	3476
2831093153	Bacteria	Permanent Draft	Genomic Encyclopedia of Type Strains, Phase IV (KMG-V): Genome sequencing to study the core and pangenomes of soil and plant-associated prokaryotes	Salinibacter ruber SP3048	DOE Joint Genome Institute (JGI)	2831093153	Bacteroidetes	unclassified	Bacteroidetes Order II. Incertae sedis	Rhodothermaceae	Salinibacter	Salinibacter ruber	Spain						38.2	0.6	3868330	3393
2831304190	Bacteria	Permanent Draft	Sequencing the genomes of 1000 actinobacteria strains	Arthrobacter pigmenti DSM 16403	DOE Joint Genome Institute (JGI)	2831304190	Actinobacteria	Actinobacteria	Micrococcales	Micrococcaceae	Arthrobacter	Arthrobacter pigmenti	Austria, Herberstein	Engineered	Built environment	Unclassified	Unclassified	Biofilm			3793795	3675
2833650900	Bacteria	Permanent Draft	Above-ground endophytic microbial communities from plants in different locations in the United States	Pseudomonas koreensis WW6	DOE Joint Genome Institute (JGI)	2833650900	Proteobacteria	Gammaproteobacteria	Pseudomonadales	Pseudomonadaceae	Pseudomonas	Pseudomonas koreensis		Host-associated	Plants	Unclassified	Unclassified				6077569	5628
2835384324	Bacteria	Permanent Draft	Understanding the reciprocal impacts of modified plant cell wall and associated microbiome	Rhizobium sp. BK212	DOE Joint Genome Institute (JGI)	2835384324	Proteobacteria	Alphaproteobacteria	Rhizobiales	Rhizobiaceae	Rhizobium	Rhizobium sp. BK212									6669254	6515
2838029111	Bacteria	Permanent Draft	Genomic Encyclopedia of Type Strains, Phase IV (KMG-V): Genome sequencing to study the core and pangenomes of soil and plant-associated prokaryotes	Rhizobium tropici SEMIA 4079	DOE Joint Genome Institute (JGI)	2838029111	Proteobacteria	Alphaproteobacteria	Rhizobiales	Rhizobiaceae	Rhizobium	Rhizobium tropici		Host-associated	Plants	Nodule	Roots				6603031	6479
2838054893	Bacteria	Permanent Draft	Genomic Encyclopedia of Type Strains, Phase IV (KMG-V): Genome sequencing to study the core and pangenomes of soil and plant-associated prokaryotes	Variovorax guangxiensis 34/80	DOE Joint Genome Institute (JGI)	2838054893	Proteobacteria	Betaproteobacteria	Burkholderiales	Comamonadaceae	Variovorax	Variovorax guangxiensis		Host-associated	Plants	Nodule	Roots				7451788	7016
2838144494	Bacteria	Permanent Draft	Enriched cells from switchgrass and soil in EcoFAB chamber, Walnut Creek, California, United States	Methylobacterium sp. OAE512b	DOE Joint Genome Institute (JGI)	2838144494	Proteobacteria	Alphaproteobacteria	Rhizobiales	Methylobacteriaceae	Methylobacterium	Methylobacterium sp. OAE512b	USA: Oklahoma	Environmental	Terrestrial	Unclassified	Soil				6381176	6415
2838286092	Bacteria	Permanent Draft	Enriched cells from switchgrass and soil in EcoFAB chamber, Walnut Creek, California, United States	Burkholderia sp. OAS925	DOE Joint Genome Institute (JGI)	2838286092	Proteobacteria	Betaproteobacteria	Burkholderiales	Burkholderiaceae	Burkholderia	Burkholderia sp. OAS925	USA: Oklahoma	Environmental	Terrestrial	Unclassified	Soil				7171605	6444
2838701080	Bacteria	Permanent Draft	Genomic Encyclopedia of Type Strains, Phase IV (KMG-V): Genome sequencing to study the core and pangenomes of soil and plant-associated prokaryotes	Rhizobium aethiopicum SEMIA 428	DOE Joint Genome Institute (JGI)	2838701080	Proteobacteria	Alphaproteobacteria	Rhizobiales	Rhizobiaceae	Rhizobium	Rhizobium aethiopicum		Host-associated	Plants	Nodule	Roots				6669771	6605
2842019968	Bacteria	Permanent Draft	Enriched cells from switchgrass and soil in EcoFAB chamber, Walnut Creek, California, United States	Mesorhizobium sp. OAP1076	DOE Joint Genome Institute (JGI)	2842019968	Proteobacteria	Alphaproteobacteria	Rhizobiales	Phyllobacteriaceae	Mesorhizobium	Mesorhizobium sp. OAP1076	USA: Oklahoma	Environmental	Terrestrial	Unclassified	Soil				6567766	6532
2842038055	Bacteria	Permanent Draft	Genomic Encyclopedia of Type Strains, Phase IV (KMG-V): Genome sequencing to study the core and pangenomes of soil and plant-associated prokaryotes	Bradyrhizobium centrosematis SEMIA 424	DOE Joint Genome Institute (JGI)	2842038055	Proteobacteria	Alphaproteobacteria	Rhizobiales	Bradyrhizobiaceae	Bradyrhizobium	Bradyrhizobium centrosematis		Host-associated	Plants	Nodule	Roots				8002051	7771
2842077413	Bacteria	Permanent Draft	Genomic Encyclopedia of Type Strains, Phase IV (KMG-V): Genome sequencing to study the core and pangenomes of soil and plant-associated prokaryotes	Rhizobium leguminosarum SEMIA 422	DOE Joint Genome Institute (JGI)	2842077413	Proteobacteria	Alphaproteobacteria	Rhizobiales	Rhizobiaceae	Rhizobium	Rhizobium leguminosarum		Host-associated	Plants	Nodule	Roots				6508645	6506
2842205361	Bacteria	Permanent Draft	Genomic Encyclopedia of Type Strains, Phase IV (KMG-V): Genome sequencing to study the core and pangenomes of soil and plant-associated prokaryotes	Rhizobium etli SEMIA 471	DOE Joint Genome Institute (JGI)	2842205361	Proteobacteria	Alphaproteobacteria	Rhizobiales	Rhizobiaceae	Rhizobium	Rhizobium etli		Host-associated	Plants	Nodule	Roots				6340321	6267
2842348783	Bacteria	Permanent Draft	Genomic Encyclopedia of Type Strains, Phase IV (KMG-V): Genome sequencing to study the core and pangenomes of soil and plant-associated prokaryotes	Paraburkholderia fungorum SEMIA 4013	DOE Joint Genome Institute (JGI)	2842348783	Proteobacteria	Betaproteobacteria	Burkholderiales	Burkholderiaceae	Paraburkholderia	Paraburkholderia fungorum		Host-associated	Plants	Nodule	Roots				9002918	8445
2842395702	Bacteria	Permanent Draft	Genomic Encyclopedia of Type Strains, Phase IV (KMG-V): Genome sequencing to study the core and pangenomes of soil and plant-associated prokaryotes	Rhizobium aethiopicum SEMIA 4029	DOE Joint Genome Institute (JGI)	2842395702	Proteobacteria	Alphaproteobacteria	Rhizobiales	Rhizobiaceae	Rhizobium	Rhizobium aethiopicum		Host-associated	Plants	Nodule	Roots				6780583	6687
2842495871	Bacteria	Permanent Draft	Genomic Encyclopedia of Type Strains, Phase IV (KMG-V): Genome sequencing to study the core and pangenomes of soil and plant-associated prokaryotes	Rhizobium etli SEMIA 4062	DOE Joint Genome Institute (JGI)	2842495871	Proteobacteria	Alphaproteobacteria	Rhizobiales	Rhizobiaceae	Rhizobium	Rhizobium etli		Host-associated	Plants	Nodule	Roots				6820686	6767
2842509118	Bacteria	Permanent Draft	Genomic Encyclopedia of Type Strains, Phase IV (KMG-V): Genome sequencing to study the core and pangenomes of soil and plant-associated prokaryotes	Rhizobium paranaense SEMIA 4064	DOE Joint Genome Institute (JGI)	2842509118	Proteobacteria	Alphaproteobacteria	Rhizobiales	Rhizobiaceae	Rhizobium	Rhizobium paranaense		Host-associated	Plants	Nodule	Roots				6850950	6757
2849278078	Bacteria	Permanent Draft	Genomic Encyclopedia of Type Strains, Phase III (KMG-III): the genomes of soil and plant-associated and newly described type strains	Isoptericola halotolerans KCTC 19046	DOE Joint Genome Institute (JGI)	2849278078	Actinobacteria	Actinobacteria	Micrococcales	Promicromonosporaceae	Isoptericola	Isoptericola halotolerans									3968934	3763
2852623160	Bacteria	Permanent Draft	Plant growth-promoting bacteria from the rhizosphere of the beachgrass Ammophila breviligulata	Mucilaginibacter sp. AK015	DOE Joint Genome Institute (JGI)	2852623160	Bacteroidetes	Sphingobacteriia	Sphingobacteriales	Sphingobacteriaceae	Mucilaginibacter	Mucilaginibacter sp. AK015		Host-associated	Plants	Soil	Rhizosphere				4376875	4048
2852632344	Bacteria	Permanent Draft	Plant growth-promoting bacteria from the rhizosphere of the beachgrass Ammophila breviligulata	Microbacterium sp. AK009	DOE Joint Genome Institute (JGI)	2852632344	Actinobacteria	Actinobacteria	Micrococcales	Microbacteriaceae	Microbacterium	Microbacterium sp. AK009		Host-associated	Plants	Rhizosphere	Roots				3463163	3436
2852646457	Bacteria	Permanent Draft	Plant growth-promoting bacteria from the rhizosphere of the beachgrass Ammophila breviligulata	Microbacterium sp. AK031	DOE Joint Genome Institute (JGI)	2852646457	Actinobacteria	Actinobacteria	Micrococcales	Microbacteriaceae	Microbacterium	Microbacterium sp. AK031		Host-associated	Plants	Soil	Rhizosphere				3408613	3395
2852759691	Bacteria	Permanent Draft	Genomic Encyclopedia of Type Strains, Phase IV (KMG-V): Genome sequencing to study the core and pangenomes of soil and plant-associated prokaryotes	Paraburkholderia youngii JPY162	DOE Joint Genome Institute (JGI)	2852759691	Proteobacteria	Betaproteobacteria	Burkholderiales	Burkholderiaceae	Paraburkholderia	Paraburkholderia youngii									8726986	8230
2852767922	Bacteria	Permanent Draft	Genomic Encyclopedia of Type Strains, Phase IV (KMG-V): Genome sequencing to study the core and pangenomes of soil and plant-associated prokaryotes	Paraburkholderia atlantica JPY171	DOE Joint Genome Institute (JGI)	2852767922	Proteobacteria	Betaproteobacteria	Burkholderiales	Burkholderiaceae	Paraburkholderia	Paraburkholderia atlantica									8426157	7981
2852821413	Bacteria	Permanent Draft	Genomic Encyclopedia of Type Strains, Phase IV (KMG-V): Genome sequencing to study the core and pangenomes of soil and plant-associated prokaryotes	Paraburkholderia sp. Cpub6	DOE Joint Genome Institute (JGI)	2852821413	Proteobacteria	Betaproteobacteria	Burkholderiales	Burkholderiaceae	Paraburkholderia	Paraburkholderia sp. Cpub6									8036293	7628
2853012493	Bacteria	Permanent Draft	Genomic insights into acetone-butanol-ethanol (ABE) fermentation by sequencing solventogenic clostridia strains	Clostridium saccharobutylicum DJ006 (Re-Annotation)	DOE Joint Genome Institute (JGI)	2853012493	Firmicutes	Clostridia	Clostridiales	Clostridiaceae	Clostridium	Clostridium saccharobutylicum		Engineered	Bioreactor	Unclassified	Unclassified				5109487	4738
2853051806	Bacteria	Permanent Draft	Genomic insights into acetone-butanol-ethanol (ABE) fermentation by sequencing solventogenic clostridia strains	Clostridium beijerinckii DJ066 (Re-Annotation)	DOE Joint Genome Institute (JGI)	2853051806	Firmicutes	Clostridia	Clostridiales	Clostridiaceae	Clostridium	Clostridium beijerinckii		Engineered	Bioreactor	Unclassified	Unclassified				6169579	5711
2853145845	Bacteria	Permanent Draft	Genomic insights into acetone-butanol-ethanol (ABE) fermentation by sequencing solventogenic clostridia strains	Clostridium beijerinckii DJ097 (Re-Annotation)	DOE Joint Genome Institute (JGI)	2853145845	Firmicutes	Clostridia	Clostridiales	Clostridiaceae	Clostridium	Clostridium beijerinckii		Engineered	Bioreactor	Unclassified	Unclassified				6140113	5591
2853209711	Bacteria	Permanent Draft	Genomic insights into acetone-butanol-ethanol (ABE) fermentation by sequencing solventogenic clostridia strains	Clostridium saccharobutylicum DJ118 (Re-Annotation)	DOE Joint Genome Institute (JGI)	2853209711	Firmicutes	Clostridia	Clostridiales	Clostridiaceae	Clostridium	Clostridium saccharobutylicum		Engineered	Bioreactor	Unclassified	Unclassified				5130703	4745
2853237126	Bacteria	Permanent Draft	Genomic insights into acetone-butanol-ethanol (ABE) fermentation by sequencing solventogenic clostridia strains	Clostridium beijerinckii DJ127 (Re-Annotation)	DOE Joint Genome Institute (JGI)	2853237126	Firmicutes	Clostridia	Clostridiales	Clostridiaceae	Clostridium	Clostridium beijerinckii		Engineered	Bioreactor	Unclassified	Unclassified				6139860	5709
2853271018	Bacteria	Permanent Draft	Genomic insights into acetone-butanol-ethanol (ABE) fermentation by sequencing solventogenic clostridia strains	Clostridium saccharobutylicum DJ178 (Re-Annotation)	DOE Joint Genome Institute (JGI)	2853271018	Firmicutes	Clostridia	Clostridiales	Clostridiaceae	Clostridium	Clostridium saccharobutylicum		Engineered	Bioreactor	Unclassified	Unclassified				5126879	4730
2853355128	Bacteria	Permanent Draft	Genomic insights into acetone-butanol-ethanol (ABE) fermentation by sequencing solventogenic clostridia strains	Clostridium beijerinckii DJ236 (Re-Annotation)	DOE Joint Genome Institute (JGI)	2853355128	Firmicutes	Clostridia	Clostridiales	Clostridiaceae	Clostridium	Clostridium beijerinckii		Engineered	Bioreactor	Unclassified	Unclassified				6157839	5662
2853360791	Bacteria	Permanent Draft	Genomic insights into acetone-butanol-ethanol (ABE) fermentation by sequencing solventogenic clostridia strains	Clostridium beijerinckii DJ237 (Re-Annotation)	DOE Joint Genome Institute (JGI)	2853360791	Firmicutes	Clostridia	Clostridiales	Clostridiaceae	Clostridium	Clostridium beijerinckii		Engineered	Bioreactor	Unclassified	Unclassified				6140035	5643
2853372082	Bacteria	Permanent Draft	Genomic insights into acetone-butanol-ethanol (ABE) fermentation by sequencing solventogenic clostridia strains	Clostridium beijerinckii DJ239 (Re-Annotation)	DOE Joint Genome Institute (JGI)	2853372082	Firmicutes	Clostridia	Clostridiales	Clostridiaceae	Clostridium	Clostridium beijerinckii		Engineered	Bioreactor	Unclassified	Unclassified				6158315	5682
2853724395	Bacteria	Permanent Draft	Genomic insights into acetone-butanol-ethanol (ABE) fermentation by sequencing solventogenic clostridia strains	Clostridium beijerinckii DJ139 (Re-Annotation)	DOE Joint Genome Institute (JGI)	2853724395	Firmicutes	Clostridia	Clostridiales	Clostridiaceae	Clostridium	Clostridium beijerinckii		Engineered	Bioreactor	Unclassified	Unclassified				6136399	5650
2853841565	Bacteria	Permanent Draft	Genomic insights into acetone-butanol-ethanol (ABE) fermentation by sequencing solventogenic clostridia strains	Clostridium beijerinckii DJ258 (Re-Annotation)	DOE Joint Genome Institute (JGI)	2853841565	Firmicutes	Clostridia	Clostridiales	Clostridiaceae	Clostridium	Clostridium beijerinckii		Engineered	Bioreactor	Unclassified	Unclassified				6139424	5645
2853936609	Bacteria	Permanent Draft	Genomic insights into acetone-butanol-ethanol (ABE) fermentation by sequencing solventogenic clostridia strains	Clostridium saccharobutylicum DJ260 (Re-Annotation)	DOE Joint Genome Institute (JGI)	2853936609	Firmicutes	Clostridia	Clostridiales	Clostridiaceae	Clostridium	Clostridium saccharobutylicum		Engineered	Bioreactor	Unclassified	Unclassified				5005609	4582
2859920349	Bacteria	Permanent Draft	Exploring microbial biodiversity for novel pathways involved in the catabolism of aromatic compounds derived from lignin	Pseudomonas pseudoalcaligenes B9D3B	DOE Joint Genome Institute (JGI)	2859920349	Proteobacteria	Gammaproteobacteria	Pseudomonadales	Pseudomonadaceae	Pseudomonas	Pseudomonas oleovorans	USA: Tennessee	Environmental	Aquatic	Sediment	Freshwater				4778465	4657
2860204269	Bacteria	Permanent Draft	Genomic Encyclopedia of Type Strains, Phase IV (KMG-V): Genome sequencing to study the core and pangenomes of soil and plant-associated prokaryotes	Edaphobacter lichenicola X5P2	DOE Joint Genome Institute (JGI)	2860204269	Acidobacteria	Acidobacteriia	Acidobacteriales	Acidobacteriaceae	Edaphobacter	Edaphobacter lichenicola									6178831	5550
2860291736	Bacteria	Permanent Draft	Genomic Encyclopedia of Type Strains, Phase IV (KMG-V): Genome sequencing to study the core and pangenomes of soil and plant-associated prokaryotes	Flavobacterium sp. 28A	DOE Joint Genome Institute (JGI)	2860291736	Bacteroidetes	Flavobacteriia	Flavobacteriales	Flavobacteriaceae	Flavobacterium	Flavobacterium sp. 28A	Antarctica	Environmental	Air	Unclassified	Outdoor Air		-62.1844	-58.8519	4065971	3714
2861136876	Bacteria	Permanent Draft	Genomic Encyclopedia of Type Strains, Phase IV (KMG-IV): sequencing the most valuable type-strain genomes for metagenomic binning, comparative biology and taxonomic classification	Mesorhizobium sangaii DSM 100039	DOE Joint Genome Institute (JGI)	2861136876	Proteobacteria	Alphaproteobacteria	Rhizobiales	Phyllobacteriaceae	Mesorhizobium	Mesorhizobium sangaii									7212754	7198
2861295632	Bacteria	Permanent Draft	Genomic Encyclopedia of Type Strains, Phase IV (KMG-IV): sequencing the most valuable type-strain genomes for metagenomic binning, comparative biology and taxonomic classification	Deinococcus budaensis DSM 101791	DOE Joint Genome Institute (JGI)	2861295632	Deinococcus-Thermus	Deinococci	Deinococcales	Deinococcaceae	Deinococcus	Deinococcus budaensis									3829613	3803
2861378864	Bacteria	Permanent Draft	Genomic Encyclopedia of Type Strains, Phase IV (KMG-IV): sequencing the most valuable type-strain genomes for metagenomic binning, comparative biology and taxonomic classification	Lacinutrix iliipiscaria DSM 26284	DOE Joint Genome Institute (JGI)	2861378864	Bacteroidetes	Flavobacteriia	Flavobacteriales	Flavobacteriaceae	Lacinutrix	Lacinutrix iliipiscaria									3085227	2925
2861426075	Bacteria	Permanent Draft	Genomic Encyclopedia of Type Strains, Phase IV (KMG-IV): sequencing the most valuable type-strain genomes for metagenomic binning, comparative biology and taxonomic classification	Spirochaeta isovalerica DSM 2461	DOE Joint Genome Institute (JGI)	2861426075	Spirochaetes	Spirochaetia	Spirochaetales	Spirochaetaceae	Spirochaeta	Spirochaeta isovalerica	USA	Environmental	Aquatic	Intertidal zone	Marine	Mud			4875193	4489
2861514905	Bacteria	Permanent Draft	Genomic Encyclopedia of Type Strains, Phase IV (KMG-IV): sequencing the most valuable type-strain genomes for metagenomic binning, comparative biology and taxonomic classification	Flammeovirga kamogawensis DSM 26273	DOE Joint Genome Institute (JGI)	2861514905	Bacteroidetes	Cytophagia	Cytophagales	Flammeovirgaceae	Flammeovirga	Flammeovirga kamogawensis		Environmental	Aquatic	Unclassified	Marine				6860440	5400
2861542065	Bacteria	Permanent Draft	Genomic Encyclopedia of Type Strains, Phase IV (KMG-IV): sequencing the most valuable type-strain genomes for metagenomic binning, comparative biology and taxonomic classification	Actinomadura namibiensis DSM 44197	DOE Joint Genome Institute (JGI)	2861542065	Actinobacteria	Actinobacteria	Streptosporangiales	Thermomonosporaceae	Actinomadura	Actinomadura namibiensis	South Africa	Environmental	Terrestrial	Unclassified	Soil	Soil			9760791	9523
2861570626	Bacteria	Permanent Draft	Genomic Encyclopedia of Type Strains, Phase IV (KMG-IV): sequencing the most valuable type-strain genomes for metagenomic binning, comparative biology and taxonomic classification	Cerasibacillus quisquiliarum DSM 15825	DOE Joint Genome Institute (JGI)	2861570626	Firmicutes	Bacilli	Bacillales	Bacillaceae	Cerasibacillus	Cerasibacillus quisquiliarum	Japan	Engineered	Solid waste	Unclassified	Unclassified				2792598	2925
2861591105	Bacteria	Permanent Draft	Genomic Encyclopedia of Type Strains, Phase IV (KMG-IV): sequencing the most valuable type-strain genomes for metagenomic binning, comparative biology and taxonomic classification	Oribacterium sinus DSM 17245	DOE Joint Genome Institute (JGI)	2861591105	Firmicutes	Clostridia	Clostridiales	Lachnospiraceae	Oribacterium	Oribacterium sinus									2727810	2441
2863340477	Bacteria	Permanent Draft	Genomic Encyclopedia of Type Strains, Phase III (KMG-III): the genomes of soil and plant-associated and newly described type strains	Actinophytocola algeriensis CECT 8960	DOE Joint Genome Institute (JGI)	2863340477	Actinobacteria	Actinobacteria	Pseudonocardiales	Pseudonocardiaceae	Actinophytocola	Actinophytocola algeriensis									9733683	9255
2863380036	Bacteria	Permanent Draft	Sequencing the genomes of 1000 actinobacteria strains	Microbispora chromogenes DSM 43165	DOE Joint Genome Institute (JGI)	2863380036	Actinobacteria	Actinobacteria	Streptosporangiales	Streptosporangiaceae	Microbispora	Microbispora rosea		Environmental	Terrestrial	Unclassified	Soil	Soil			9927187	9282
2864847319	Bacteria	Permanent Draft	Functional genomics of gut bacteria from endangered species of beetles	Pseudomonas alcaligenes S00099	DOE Joint Genome Institute (JGI)	2864847319	Proteobacteria	Gammaproteobacteria	Pseudomonadales	Pseudomonadaceae	Pseudomonas	Pseudomonas alcaligenes	USA: Texas	Host-associated	Arthropoda	Gut	Digestive system				6824866	6332
2864882932	Bacteria	Permanent Draft	Functional genomics of gut bacteria from endangered species of beetles	Chryseobacterium shingense S00136	DOE Joint Genome Institute (JGI)	2864882932	Bacteroidetes	Flavobacteriia	Flavobacteriales	Weeksellaceae	Chryseobacterium	Chryseobacterium shigense	USA: Texas	Host-associated	Arthropoda	Gut	Digestive system				4154632	3922
2864968865	Bacteria	Permanent Draft	Functional genomics of gut bacteria from endangered species of beetles	Paucibacter oligotrophus S00239	DOE Joint Genome Institute (JGI)	2864968865	Proteobacteria	Betaproteobacteria	Burkholderiales	unclassified	Paucibacter	Paucibacter oligotrophus	USA: Texas	Host-associated	Arthropoda	Gut	Digestive system				5338401	4860
2864993140	Bacteria	Permanent Draft	Functional genomics of gut bacteria from endangered species of beetles	Agrobacterium vitis S00303	DOE Joint Genome Institute (JGI)	2864993140	Proteobacteria	Alphaproteobacteria	Rhizobiales	Rhizobiaceae	Agrobacterium	Agrobacterium vitis	USA: Texas	Host-associated	Arthropoda	Gut	Digestive system				4729281	4408
2870573580	Bacteria	Permanent Draft	Sequencing the genomes of 1000 actinobacteria strains	Micrococcus flavus DSM 19079	DOE Joint Genome Institute (JGI)	2870573580	Actinobacteria	Actinobacteria	Micrococcales	Micrococcaceae	Micrococcus	Micrococcus flavus		Engineered	Wastewater	Unclassified	Activated Sludge				2553597	2408
2870622029	Bacteria	Permanent Draft	Sequencing the genomes of 1000 actinobacteria strains	Conyzicola lurida DSM 105784	DOE Joint Genome Institute (JGI)	2870622029	Actinobacteria	Actinobacteria	Micrococcales	Microbacteriaceae	Conyzicola	Conyzicola lurida		Host-associated	Mammals	Unclassified	Unclassified				3643329	3589
2872728642	Bacteria	Permanent Draft	Sequencing the genomes of 1000 actinobacteria strains	Nonomuraea thailandensis DSM 46694	DOE Joint Genome Institute (JGI)	2872728642	Actinobacteria	Actinobacteria	Streptosporangiales	Streptosporangiaceae	Nonomuraea	Nonomuraea thailandensis		Environmental	Terrestrial	Unclassified	Soil				13765184	13004
2873402043	Bacteria	Permanent Draft	Sequencing the genomes of 1000 actinobacteria strains	Streptomyces rapamycinicus DSM 41530	DOE Joint Genome Institute (JGI)	2873402043	Actinobacteria	Actinobacteria	Streptomycetales	Streptomycetaceae	Streptomyces	Streptomyces rapamycinicus		Environmental	Terrestrial	Unclassified	Soil				12628629	10657
2875805011	Bacteria	Permanent Draft	Genomic insights into acetone-butanol-ethanol (ABE) fermentation by sequencing solventogenic clostridia strains	Clostridium beijerinckii DJ068 (Re-Annotation)	DOE Joint Genome Institute (JGI)	2875805011	Firmicutes	Clostridia	Clostridiales	Clostridiaceae	Clostridium	Clostridium beijerinckii		Engineered	Bioreactor	Unclassified	Unclassified				5992391	5597
2875842659	Bacteria	Permanent Draft	Genomic insights into acetone-butanol-ethanol (ABE) fermentation by sequencing solventogenic clostridia strains	Clostridium beijerinckii DJ162 (Re-Annotation)	DOE Joint Genome Institute (JGI)	2875842659	Firmicutes	Clostridia	Clostridiales	Clostridiaceae	Clostridium	Clostridium beijerinckii		Engineered	Bioreactor	Unclassified	Unclassified				6140095	5645
2880518877	Bacteria	Permanent Draft	Plant growth-promoting bacteria from the rhizosphere of the beachgrass Ammophila breviligulata	Sphingobium sp. JAI105	DOE Joint Genome Institute (JGI)	2880518877	Proteobacteria	Alphaproteobacteria	Sphingomonadales	Sphingomonadaceae	Sphingobium	Sphingobium sp. JAI105		Host-associated	Plants	Soil	Rhizosphere				5012590	4925
2886302135	Bacteria	Permanent Draft	Supraglacial Carbon Cycling	Cryobacterium sp. CAN_C2	DOE Joint Genome Institute (JGI)	2886302135	Actinobacteria	Actinobacteria	Micrococcales	Microbacteriaceae	Cryobacterium	Cryobacterium sp. CAN_C2	Antarctica: Canada Glacier	Environmental	Aquatic	Ice	Freshwater		-77.6167	162.983	3600773	3541
2889205932	Bacteria	Permanent Draft	Genomics of switchgrass bacterial isolates	Pseudomonas sp. PvP007	DOE Joint Genome Institute (JGI)	2889205932	Proteobacteria	Gammaproteobacteria	Pseudomonadales	Pseudomonadaceae	Pseudomonas	Pseudomonas sp.	USA: Michigan	Host-associated	Plants	Phylloplane/Leaf surface	Phyllosphere		42.3956	-85.3757	6008246	5368
2893582668	Bacteria	Permanent Draft	Sequencing the genomes of 1000 actinobacteria strains	Paenarthrobacter ilicis DSM 20138	DOE Joint Genome Institute (JGI)	2893582668	Actinobacteria	Actinobacteria	Micrococcales	Micrococcaceae	Paenarthrobacter	Paenarthrobacter ilicis		Host-associated	Plants	Unclassified	Unclassified				3973023	3736
2893672949	Bacteria	Permanent Draft	Sequencing the genomes of 1000 actinobacteria strains	Pseudoglutamicibacter cumminsii DSM 10493	DOE Joint Genome Institute (JGI)	2893672949	Actinobacteria	Actinobacteria	Micrococcales	Micrococcaceae	Pseudoglutamicibacter	Pseudoglutamicibacter cumminsii		Host-associated	Human	Urethra	Excretory system	Host			2259253	2103
2901065067	Bacteria	Permanent Draft	Genomic Encyclopedia of Type Strains, Phase IV (KMG-IV): sequencing the most valuable type-strain genomes for metagenomic binning, comparative biology and taxonomic classification	Paenibacillus mendelii DSM 19248	DOE Joint Genome Institute (JGI)	2901065067	Firmicutes	Bacilli	Bacillales	Paenibacillaceae	Paenibacillus	Paenibacillus mendelii									8136634	7560
2901129015	Bacteria	Permanent Draft	Genomic Encyclopedia of Type Strains, Phase IV (KMG-IV): sequencing the most valuable type-strain genomes for metagenomic binning, comparative biology and taxonomic classification	Caldicoprobacter guelmensis DSM 24605	DOE Joint Genome Institute (JGI)	2901129015	Firmicutes	Clostridia	Clostridiales	Caldicoprobacteraceae	Caldicoprobacter	Caldicoprobacter guelmensis									2398524	2377
2901131393	Bacteria	Permanent Draft	Genomic Encyclopedia of Type Strains, Phase IV (KMG-IV): sequencing the most valuable type-strain genomes for metagenomic binning, comparative biology and taxonomic classification	Oceanobacillus neutriphilus DSM 24772	DOE Joint Genome Institute (JGI)	2901131393	Firmicutes	Bacilli	Bacillales	Bacillaceae	Oceanobacillus	Oceanobacillus neutriphilus									5432487	5496
2901213754	Bacteria	Permanent Draft	Genomic Encyclopedia of Type Strains, Phase IV (KMG-IV): sequencing the most valuable type-strain genomes for metagenomic binning, comparative biology and taxonomic classification	Enterococcus diestrammenae DSM 29072	DOE Joint Genome Institute (JGI)	2901213754	Firmicutes	Bacilli	Lactobacillales	Enterococcaceae	Enterococcus	Enterococcus diestrammenae									0	2819
2904410029	Bacteria	Permanent Draft	Systems level insights into methane cycling in arid and semi-arid ecosystems	Methylocaldum sp. S3v3	DOE Joint Genome Institute (JGI)	2904410029	Proteobacteria	Gammaproteobacteria	Methylococcales	Methylococcaceae	Methylocaldum	unclassified	USA: California	Environmental	Terrestrial	Sand	Soil				5195517	4838
2904474040	Bacteria	Permanent Draft	Sorghum-associated microbial communities from plants grown in Nebraska, USA	Rahnella aquatilis 4485	DOE Joint Genome Institute (JGI)	2904474040	Proteobacteria	Gammaproteobacteria	Enterobacterales	Yersiniaceae	Rahnella	Rahnella aquatilis	USA: Memphis, Nebraska	Host-associated	Plants	Rhizosphere	Roots		41.146	-96.436	5504324	5244
644736351	Bacteria	Finished	A Genomic Encyclopedia of Bacteria and Archaea (GEBA)	Desulfofarcimen acetoxidans DSM 771	DOE Joint Genome Institute (JGI)	644736351	Firmicutes	Clostridia	Clostridiales	Peptococcaceae	Desulfofarcimen	Desulfofarcimen acetoxidans	Gottingen, Germany	Engineered	Solid waste	Unclassified	Animal waste	Animal manure	51.533	9.933	4545624	4471
644736358	Bacteria	Finished	A Genomic Encyclopedia of Bacteria and Archaea (GEBA)	Eggerthella lenta VPI 0255, DSM 2243	DOE Joint Genome Institute (JGI)	644736358	Actinobacteria	Coriobacteriia	Eggerthellales	Eggerthellaceae	Eggerthella	Eggerthella lenta	Rectal tumor	Host-associated	Human	Unclassified	Unclassified	Host, Human			3632260	3184
646564506	Bacteria	Finished	A Genomic Encyclopedia of Bacteria and Archaea (GEBA)	Arcobacter nitrofigilis DSM 7299	DOE Joint Genome Institute (JGI)	646564506	Proteobacteria	Epsilonproteobacteria	Campylobacterales	Campylobacteraceae	Arcobacter	Arcobacter nitrofigilis	Nova Scotia, Canada	Host-associated	Plants	Unclassified	Rhizoplane	Plants	44.65	-63.6	3192235	3220
646564587	Bacteria	Finished	A Genomic Encyclopedia of Bacteria and Archaea (GEBA)	Tsukamurella paurometabola 33, DSM 20162	DOE Joint Genome Institute (JGI)	646564587	Actinobacteria	Actinobacteria	Corynebacteriales	Tsukamurellaceae	Tsukamurella	Tsukamurella paurometabola	most probably close to Columbus, Ohio	Host-associated	Insecta	Unclassified	Unclassified	Host, Insect	40.01	-83	4479724	4391
650377986	Bacteria	Finished	A Genomic Encyclopedia of Bacteria and Archaea (GEBA)	Weeksella virosa 9751, DSM 16922	DOE Joint Genome Institute (JGI)	650377986	Bacteroidetes	Flavobacteriia	Flavobacteriales	Weeksellaceae	Weeksella	Weeksella virosa	North Carolina, USA	Host-associated	Human	Urethra	Excretory system	Host, Human			2272954	2125
2022827000	Bacteria	Finished	DOEM_782004	Leptolyngbya sp. JSC-1	DOE Joint Genome Institute (JGI)	2022827000	Cyanobacteria	unclassified	unclassified	unclassified	unclassified	[Leptolyngbya] sp. JSC-1	USA: Yellowstone National Park, Wyoming	Environmental	Aquatic	Hot (42-90C)	Thermal springs	Fresh water, Hot spring microbial mat	44.5844	-111.074	7866824	6986
2228664007	Bacteria	Permanent Draft	Rhizosphere Grand Challenge Isolate Sequencing	Pseudomonas sp. KD5	DOE Joint Genome Institute (JGI)	2228664007	Proteobacteria	Gammaproteobacteria	Pseudomonadales	Pseudomonadaceae	Pseudomonas	Pseudomonas sp. KD5									6455262	5920
2228664053	Bacteria	Permanent Draft	Generating reference genomes for marine ecosystem research: Single cell sequencing of ubiquitous, uncultured bacterioplankton clades	gamma proteobacterium SCGC AAA076-D13 (unscreened)	DOE Joint Genome Institute (JGI)	2228664053	Proteobacteria	Gammaproteobacteria	unclassified	unclassified	unclassified	gamma proteobacterium SCGC AAA076-D13		Environmental	Aquatic	Unclassified	Marine	Marine	43.84	-69.64	1663375	1772
2236347004	Bacteria	Permanent Draft	Generating reference genomes for marine ecosystem research: Single cell sequencing of ubiquitous, uncultured bacterioplankton clades	gamma proteobacterium SCGC AAA076-E13 (unscreened)	DOE Joint Genome Institute (JGI)	2236347004	Proteobacteria	Gammaproteobacteria	unclassified	unclassified	unclassified	gamma proteobacterium SCGC AAA076-E13		Environmental	Aquatic	Unclassified	Marine	Marine	43.84	-69.64	976211	1067
2236661007	Bacteria	Permanent Draft	Genome wide diversity and population genetics in uncultured aquatic bacteria: single cell genomics of the freshwater SAR11 group and the ubiquitous Actinobacteria ac1 lineage	actinobacterium SCGC AAA278-O22 (unscreened)	DOE Joint Genome Institute (JGI)	2236661007	Actinobacteria	Actinobacteria	unclassified	unclassified	unclassified	actinobacterium SCGC AAA278-O22						Aquatic, Fresh water			1138490	1238
2264265202	Bacteria	Permanent Draft	Unraveling the unique microbial diversity of the Etoliko lagoon in Western Greece through a single cell genomics approach	Chloroflexi bacterium SCGC AAA257-O03 (unscreened)	DOE Joint Genome Institute (JGI)	2264265202	Chloroflexi	unclassified	unclassified	unclassified	unclassified	Chloroflexi bacterium SCGC AAA257-O03									863677	1083
2264265213	Bacteria	Permanent Draft	Unraveling the unique microbial diversity of the Etoliko lagoon in Western Greece through a single cell genomics approach	Proteobacteria bacterium SCGC JGI014-N04 (unscreened)	DOE Joint Genome Institute (JGI)	2264265213	Proteobacteria	unclassified	unclassified	unclassified	unclassified	Proteobacteria bacterium JGI 0000014-N04									440427	459
2264867011	Bacteria	Permanent Draft	Single cell genome sequencing of biomineralizing bacteria	Zeta proteobacterium SCGC AB-604-B04 (unscreened)	DOE Joint Genome Institute (JGI)	2264867011	Proteobacteria	Zetaproteobacteria	unclassified	unclassified	unclassified	zeta proteobacterium SCGC AB-604-B04									947176	1095
2264867135	Bacteria	Permanent Draft	GEBA-MDM	Hydrogenedentes bacterium JGI 0000077-O16 (contamination screened)	DOE Joint Genome Institute (JGI)	2264867135	Candidatus Hydrogenedentes	unclassified	unclassified	unclassified	unclassified	Hydrogenedentes bacterium JGI 0000077-O16	Terephthalate degrading reactor (TA) biofilm, Mexico	Engineered	Wastewater	Unclassified	Industrial wastewater		25.6717	-100.342	1781666	1548
2264867152	Bacteria	Permanent Draft	GEBA-MDM	Microgenomates bacterium SCGC AAA011-I21 (contamination screened)	DOE Joint Genome Institute (JGI)	2264867152	Candidatus Microgenomates	unclassified	unclassified	unclassified	unclassified	Microgenomates bacterium SCGC AAA011-I21	Homestake Mine (HSM), South Dakota	Environmental	Aquatic	Groundwater	Freshwater		44.3549	-103.764	363612	443
2264867170	Bacteria	Permanent Draft	GEBA-MDM	Aminicenantes bacterium SCGC AAA255-O15 (contamination screened)	DOE Joint Genome Institute (JGI)	2264867170	Candidatus Aminicenantes	unclassified	unclassified	unclassified	unclassified	Aminicenantes bacterium SCGC AAA255-O15	Sakinaw Lake (SAK), BC, Canada	Environmental	Aquatic	Saline	Non-marine Saline and Alkaline	Aquatic, Brackish water, Fresh water	49.6822	-124.005	431713	425
2264867187	Bacteria	Permanent Draft	GEBA-MDM	Aminicenantes bacterium SCGC AAA252-K06 (contamination screened)	DOE Joint Genome Institute (JGI)	2264867187	Candidatus Aminicenantes	unclassified	unclassified	unclassified	unclassified	Aminicenantes bacterium SCGC AAA252-K06	Sakinaw Lake (SAK), BC, Canada	Environmental	Aquatic	Saline	Non-marine Saline and Alkaline	Aquatic, Brackish water, Fresh water	49.6822	-124.005	1184457	1182
2264867237	Bacteria	Permanent Draft	GEBA-MDM	Marinimicrobia bacterium JGI 0000059-E23 (contamination screened)	DOE Joint Genome Institute (JGI)	2264867237	Candidatus Marinimicrobia	unclassified	unclassified	unclassified	unclassified	Marinimicrobia bacterium JGI 0000059-E23	Terephthalate degrading reactor (TA) biofilm, Mexico	Engineered	Wastewater	Unclassified	Industrial wastewater	Wastewater	25.6717	-100.342	618060	583
2264867247	Bacteria	Permanent Draft	GEBA-MDM	Synergistetes bacterium JGI 0000079-D21 (contamination screened)	DOE Joint Genome Institute (JGI)	2264867247	Synergistetes	unclassified	unclassified	unclassified	unclassified	Synergistetes bacterium JGI 0000079-D21	Terephthalate degrading reactor (TA) biofilm, Mexico	Engineered	Wastewater	Unclassified	Industrial wastewater		25.6717	-100.342	967373	1019
[truncated: 15,594 more rows]

## Sheet: Supplementary Data 2
taxon_oid	Domain	SequencingStatus	StudyName	GenomeName_SampleName	SequencingCenter	IMGGenomeID	Phylum	Class	Order	Family	Genus	Species	GeographicLocation	GOLDEcosystem	GOLDEcosystemCategory	GOLDEcosystemSubtype	GOLDEcosystemType	Habitat	Latitude	Longitude	GenomeSize_Assembled	GeneCount_Assembled
[truncated: 1,932 more rows]

[truncated: 4 more sheets: Supplementary Data 3, Supplementary Data 4, Supplementary Data 5, Supplementary Data 6]
